# Supplementary material for: Cryo-EM resolves the structure of the archaeal dsDNA virus HFTV1 from head to tail
Source: Sci Adv. 2025 Oct 3;11(40):eadx1178. doi: 10.1126/sciadv.adx1178 (PMC12494034; doi:10.1126/sciadv.adx1178)
Supplement: Supplementary file 2 — Movies S1 to S4 [file sciadv.adx1178_movies_s1_to_s4.zip]

Archive with 4 entries (4 files):
- adx1178_movie_s1.mp4
- adx1178_movie_s2.mp4
- adx1178_movie_s3.mp4
- adx1178_movie_s4.mp4
