# Supplementary material for: Cryo-EM resolves the structure of the archaeal dsDNA virus HFTV1 from head to tail
Source: Sci Adv. 2025 Oct 3;11(40):eadx1178. doi: 10.1126/sciadv.adx1178 (PMC12494034; doi:10.1126/sciadv.adx1178)
Supplement: Supplementary file 3 — Datasets S1 to S4 [file sciadv.adx1178_datasets_s1_to_s4.zip]

Archive with 4 entries (4 files):
- adx1178_dataset_s1.xlsx
- adx1178_dataset_s2.xlsx
- adx1178_dataset_s3.xlsx
- adx1178_dataset_s4.xlsx
