# Supplementary material for: Cryo-EM resolves the structure of the archaeal dsDNA virus HFTV1 from head to tail
Source: Sci Adv. 2025 Oct 3;11(40):eadx1178. doi: 10.1126/sciadv.adx1178 (PMC12494034; doi:10.1126/sciadv.adx1178)
Supplement: Supplementary file 3 — Datasets S1 to S4 [file sciadv.adx1178_datasets_s1_to_s4.zip › adx1178_dataset_s1.xlsx]

## Sheet: 20221216_2022-87_ProteinLevel
PG.ProteinGroups	MW	[1] 20221216_2022-87_01.raw.PG.Quantity	[2] 20221216_2022-87_02.raw.PG.Quantity	[3] 20221216_2022-87_03.raw.PG.Quantity	[4] 20221216_2022-87_04.raw.PG.Quantity	[5] 20221216_2022-87_05.raw.PG.Quantity	[6] 20221216_2022-87_06.raw.PG.Quantity	[7] 20221216_2022-87_07.raw.PG.Quantity	[8] 20221216_2022-87_08.raw.PG.Quantity
gelband		1	2	3	4	5	6	7	8
MG550112.1_prot_QAS68846.1_13	75366.2	309976	3.22303e+06	83072072	4.3241e+06	581692	609980	NaN	2902035			Gelpicture
MG550112.1_prot_QAS68850.1_17	52143.2	17055.6	147216	363038	389476	28089910	4205942	NaN	238535
MG550112.1_prot_QAS68851.1_18	13886	2895762	9861917	1721443	2632078	714874	115546	NaN	65771.4
MG550112.1_prot_QAS68852.1_19	43497.6	6186293	25612086	23553742	34754136	2557674752	18838228	NaN	5.1827e+06
MG550112.1_prot_QAS68853.1_20	45484.4	313504	113154528	605049280	30729062	2024910	437901	NaN	370977
MG550112.1_prot_QAS68859.1_26	15571.9	52174.2	90454.2	161448	323552	773150	15721.9	NaN	68305728
MG550112.1_prot_QAS68860.1_27	15546.5	NaN	9737.95	17543.7	36818.1	27353.2	NaN	NaN	NaN
MG550112.1_prot_QAS68862.1_29	17447.9	NaN	NaN	113412	159771	139154	14562644	NaN	13156.9
MG550112.1_prot_QAS68863.1_30	6837.31	27862.1	154525	259153	744702	297910	27142.3	NaN	712400
MG550112.1_prot_QAS68864.1_31	45203.3	6739472	40158888	93261848	1073461376	21405962	2.98248e+06	NaN	835830
MG550112.1_prot_QAS68868.1_35	17167.6	305319552	2.81379e+06	159324	95920.6	108822	3509.48	NaN	127565
MG550112.1_prot_QAS68873.1_40	36015.8	33792	287482	850186	73115744	697036	176126	NaN	112648
MG550112.1_prot_QAS68874.1_41	30398	77067960	706756	208392	141798	14596422	63663.5	NaN	10730.6
MG550112.1_prot_QAS68875.1_42	45938.1	2.74348e+06	8638891	953667	520385	835949	NaN	NaN	50995.2
MG550112.1_prot_QAS68876.1_43	8684.42	NaN	63528.7	47094.4	76885.6	44542.8	NaN	NaN	6033363
MG550112.1_prot_QAS68877.1_44	102481	1.36145e+06	125478016	473120	451387	80603	22365.1	NaN	52306.3

## Sheet: PeptideLevel
PG.ProteinAccessions	EG.PrecursorId	[1] 20221216_2022-87_01.raw.EG.TotalQuantity (Settings)	[2] 20221216_2022-87_02.raw.EG.TotalQuantity (Settings)	[3] 20221216_2022-87_03.raw.EG.TotalQuantity (Settings)	[4] 20221216_2022-87_04.raw.EG.TotalQuantity (Settings)	[5] 20221216_2022-87_05.raw.EG.TotalQuantity (Settings)	[6] 20221216_2022-87_06.raw.EG.TotalQuantity (Settings)	[7] 20221216_2022-87_07.raw.EG.TotalQuantity (Settings)	[8] 20221216_2022-87_08.raw.EG.TotalQuantity (Settings)
MG550112.1_prot_QAS68846.1_13	_DEVGISEVLR_.2	1.30158e+06	19507944	1810692096	37060912	5838935	3.24983e+06	Filtered	189677
MG550112.1_prot_QAS68846.1_13	_SFSVQFVER_.2	388811	9124291	840487552	20667834	1.51461e+06	858602	Filtered	67549
MG550112.1_prot_QAS68846.1_13	_QNEAAINQAIELHGFPQR_.3	524280	7401314	888607680	12586207	2575546	798606	Filtered	86712.8
MG550112.1_prot_QAS68846.1_13	_QNEAAINQAIELHGFPQR_.4	Filtered	127271	20043602	194062	129577	Filtered	Filtered	Filtered
MG550112.1_prot_QAS68846.1_13	_ALLNFGEGC[Carbamidomethyl (C)]EIHVEGDDETK_.3	35761.1	61496.2	16363271	93331.9	0.354229	Filtered	Filtered	8184.26
MG550112.1_prot_QAS68846.1_13	_NKDEIQAFK_.2	116131	1.8178e+06	364546944	7387738	992890	Filtered	Filtered	Filtered
MG550112.1_prot_QAS68846.1_13	_DYSPFDHEADIR_.3	300984	4.00086e+06	149338512	10089103	1.128e+06	Filtered	Filtered	Filtered
MG550112.1_prot_QAS68846.1_13	_DYSPFDHEADIR_.2	9444.26	218646	13059866	435450	58015	Filtered	Filtered	Filtered
MG550112.1_prot_QAS68846.1_13	_THGGYQTQTLPADDLWHIVINK_.4	670807	12615004	994235520	39970152	3.54494e+06	Filtered	Filtered	Filtered
MG550112.1_prot_QAS68846.1_13	_THGGYQTQTLPADDLWHIVINK_.3	104795	3009764	409512864	11889729	598199	Filtered	Filtered	Filtered
MG550112.1_prot_QAS68846.1_13	_THGGYQTQTLPADDLWHIVINK_.5	Filtered	23950.6	5462622	90028.4	Filtered	Filtered	Filtered	Filtered
MG550112.1_prot_QAS68846.1_13	_DSGGQVAQLMDYK_.2	486666	5731138	1253704064	21017476	555815	815064	Filtered	146566
MG550112.1_prot_QAS68846.1_13	_DSGGQVAQLM[Oxidation (M)]DYK_.2	63518.4	567589	82172000	1.42982e+06	229704	84852.1	Filtered	Filtered
MG550112.1_prot_QAS68846.1_13	_DSGGQVAQLMDYK_.3	Filtered	Filtered	2.0815e+06	Filtered	Filtered	Filtered	Filtered	Filtered
MG550112.1_prot_QAS68846.1_13	_DSGGQVAQLM[Oxidation (M)]DYK_.3	Filtered	Filtered	185987	Filtered	Filtered	Filtered	Filtered	Filtered
MG550112.1_prot_QAS68846.1_13	_NLTTALGLPLEAGNVGADGLGSGKPAELR_.4	62270.6	1.27655e+06	174532688	5120645	167935	Filtered	Filtered	Filtered
MG550112.1_prot_QAS68846.1_13	_NLTTALGLPLEAGNVGADGLGSGKPAELR_.3	21401.8	464430	76974440	1.13877e+06	Filtered	Filtered	Filtered	Filtered
MG550112.1_prot_QAS68846.1_13	_NLTTALGLPLEAGNVGADGLGSGKPAELR_.5	Filtered	77171.3	11103790	276870	Filtered	Filtered	Filtered	Filtered
MG550112.1_prot_QAS68846.1_13	_NLTTALGLPLEAGNVGADGLGSGK_.3	74278.9	1.75091e+06	182751040	5.14003e+06	396524	510118	Filtered	Filtered
MG550112.1_prot_QAS68846.1_13	_NLTTALGLPLEAGNVGADGLGSGK_.4	Filtered	Filtered	1.32815e+06	20966.8	Filtered	Filtered	Filtered	Filtered
MG550112.1_prot_QAS68846.1_13	_EALPAEPWTLMPESDAQGK_.3	92507.8	991027	148475872	4.97295e+06	Filtered	69220	Filtered	Filtered
MG550112.1_prot_QAS68846.1_13	_EALPAEPWTLM[Oxidation (M)]PESDAQGK_.3	12281.7	46691.6	22032492	411464	Filtered	90754.1	Filtered	Filtered
MG550112.1_prot_QAS68846.1_13	_EALPAEPWTLMPESDAQGK_.4	Filtered	Filtered	83346.7	Filtered	Filtered	Filtered	Filtered	Filtered
MG550112.1_prot_QAS68846.1_13	_VMRPVVR_.2	15187.7	324649	75527208	3.01453e+06	154128	Filtered	Filtered	Filtered
MG550112.1_prot_QAS68846.1_13	_VM[Oxidation (M)]RPVVR_.2	Filtered	17459.8	3.66533e+06	87629.4	6039.33	Filtered	Filtered	Filtered
MG550112.1_prot_QAS68846.1_13	_VGKEDGAPVRDNDLR_.4	53322.3	1.17631e+06	51131916	1.24876e+06	512104	Filtered	Filtered	Filtered
MG550112.1_prot_QAS68846.1_13	_VGKEDGAPVRDNDLR_.3	Filtered	9241.3	578808	8422	3828.69	Filtered	Filtered	Filtered
MG550112.1_prot_QAS68846.1_13	_EDGAPVRDNDLR_.3	10952.5	160723	19540234	145343	33809.2	Filtered	Filtered	Filtered
MG550112.1_prot_QAS68846.1_13	_EDGAPVRDNDLR_.2	Filtered	5782.65	418266	2257.44	Filtered	Filtered	Filtered	Filtered
MG550112.1_prot_QAS68846.1_13	_NKDEIQAFKQNEAAINQAIELHGFPQR_.4	Filtered	31441.9	1.72806e+06	34677	Filtered	Filtered	Filtered	54469.1
MG550112.1_prot_QAS68846.1_13	_NKDEIQAFKQNEAAINQAIELHGFPQR_.5	Filtered	13324.5	574390	13645.9	Filtered	Filtered	Filtered	Filtered
MG550112.1_prot_QAS68846.1_13	_DEIQAFKQNEAAINQAIELHGFPQR_.4	241.772	0.703457	0.979847	891.74	7991.21	0.649891	Filtered	Filtered
MG550112.1_prot_QAS68846.1_13	_DEIQAFKQNEAAINQAIELHGFPQR_.3	Filtered	Filtered	0.777344	Filtered	Filtered	Filtered	Filtered	Filtered
MG550112.1_prot_QAS68846.1_13	_LDLPAPEDDEVADSYR_.3	86829.2	1026770	88587960	287523	72475.3	135034	Filtered	Filtered
MG550112.1_prot_QAS68846.1_13	_LDLPAPEDDEVADSYR_.2	Filtered	56968.4	7.08677e+06	107602	Filtered	Filtered	Filtered	Filtered
MG550112.1_prot_QAS68846.1_13	_LDLPAPEDDEVADSYR_.4	Filtered	Filtered	0.691433	Filtered	Filtered	Filtered	Filtered	Filtered
MG550112.1_prot_QAS68846.1_13	_VQAWHQR_.2	11953.1	265273	33755864	397533	42685.9	Filtered	Filtered	Filtered
MG550112.1_prot_QAS68846.1_13	_VQAWHQR_.1	Filtered	Filtered	6832.64	Filtered	Filtered	Filtered	Filtered	Filtered
MG550112.1_prot_QAS68846.1_13	_LEINDPLEDIGEVADLIQQVGDYM[Oxidation (M)]TNEQVAEK_.4	6978.12	0.321671	3.14821e+06	50269.8	Filtered	4096.21	Filtered	Filtered
MG550112.1_prot_QAS68846.1_13	_LEINDPLEDIGEVADLIQQVGDYMTNEQVAEK_.4	Filtered	0.321671	21296140	481785	Filtered	Filtered	Filtered	Filtered
MG550112.1_prot_QAS68846.1_13	_LEINDPLEDIGEVADLIQQVGDYMTNEQVAEK_.5	Filtered	Filtered	242048	Filtered	Filtered	Filtered	Filtered	Filtered
MG550112.1_prot_QAS68846.1_13	_VGKEDGAPVR_.2	Filtered	68687.1	9525124	156050	Filtered	Filtered	Filtered	Filtered
MG550112.1_prot_QAS68846.1_13	_EISYEER_.2	Filtered	Filtered	3299.62	Filtered	Filtered	25977.1	Filtered	7650675
MG550112.1_prot_QAS68846.1_13	_ESIMDGALFSEFDNIPSSR_.3	Filtered	3935.74	40945.1	29282	73724.7	22222.7	Filtered	6283197
MG550112.1_prot_QAS68846.1_13	_ESIM[Oxidation (M)]DGALFSEFDNIPSSR_.3	Filtered	Filtered	1834.76	Filtered	Filtered	10979.9	Filtered	429288
MG550112.1_prot_QAS68846.1_13	_ESIMDGALFSEFDNIPSSR_.4	Filtered	Filtered	Filtered	Filtered	Filtered	Filtered	Filtered	16280.7
MG550112.1_prot_QAS68846.1_13	_FALLKLAIKANQR_.3	Filtered	157456	4.05114e+06	51488.8	Filtered	Filtered	Filtered	Filtered
MG550112.1_prot_QAS68846.1_13	_GEGNELFYWTGADLGDSR_.3	Filtered	8465.42	13987.8	24300.6	25368.2	Filtered	Filtered	3.87308e+06
MG550112.1_prot_QAS68846.1_13	_GEGNELFYWTGADLGDSR_.2	Filtered	Filtered	Filtered	Filtered	Filtered	Filtered	Filtered	111705
MG550112.1_prot_QAS68846.1_13	_TTDANTAYFTGQDVDVETLEAHNFDYSAIHEM[Oxidation (M)]DM[Oxidation (M)]R_.5	Filtered	0.450821	13352.2	42719	Filtered	Filtered	Filtered	Filtered
MG550112.1_prot_QAS68846.1_13	_TTDANTAYFTGQDVDVETLEAHNFDYSAIHEMDMR_.5	Filtered	Filtered	24358088	945980	Filtered	Filtered	Filtered	Filtered
MG550112.1_prot_QAS68846.1_13	_TTDANTAYFTGQDVDVETLEAHNFDYSAIHEMDMR_.6	Filtered	Filtered	2.22421e+06	97043.1	Filtered	Filtered	Filtered	Filtered
MG550112.1_prot_QAS68846.1_13	_TTDANTAYFTGQDVDVETLEAHNFDYSAIHEMDM[Oxidation (M)]R_.5	Filtered	Filtered	1106335	14238.6	Filtered	Filtered	Filtered	Filtered
MG550112.1_prot_QAS68846.1_13	_TTDANTAYFTGQDVDVETLEAHNFDYSAIHEM[Oxidation (M)]DMR_.5	Filtered	0.299366	18809.5	Filtered	Filtered	Filtered	Filtered	Filtered
MG550112.1_prot_QAS68846.1_13	_TTDANTAYFTGQDVDVETLEAHNFDYSAIHEMDMR_.4	Filtered	Filtered	873666	Filtered	Filtered	Filtered	Filtered	Filtered
MG550112.1_prot_QAS68846.1_13	_TTDANTAYFTGQDVDVETLEAHNFDYSAIHEMDM[Oxidation (M)]R_.4	Filtered	Filtered	28455.1	Filtered	Filtered	Filtered	Filtered	Filtered
MG550112.1_prot_QAS68846.1_13	_APPNWEQL_.2	Filtered	Filtered	Filtered	Filtered	Filtered	124779	Filtered	17971934
MG550112.1_prot_QAS68846.1_13	_APPNWEQL_.1	Filtered	Filtered	Filtered	Filtered	Filtered	Filtered	Filtered	10987
MG550112.1_prot_QAS68846.1_13	_QTEAC[Carbamidomethyl (C)]AWLIR_.2	Filtered	Filtered	Filtered	24734.2	31264	Filtered	Filtered	10842478
MG550112.1_prot_QAS68846.1_13	_QTEAC[Carbamidomethyl (C)]AWLIR_.3	Filtered	Filtered	Filtered	Filtered	Filtered	Filtered	Filtered	113682
MG550112.1_prot_QAS68846.1_13	_DMVDEAPSHDDSMDNNLARPDSWVVHPNER_.5	1652.23	Filtered	32420	32077.2	Filtered	Filtered	Filtered	1545289
MG550112.1_prot_QAS68846.1_13	_DMVDEAPSHDDSM[Oxidation (M)]DNNLARPDSWVVHPNER_.5	0.364723	Filtered	3775.19	Filtered	Filtered	Filtered	Filtered	950022
MG550112.1_prot_QAS68846.1_13	_DM[Oxidation (M)]VDEAPSHDDSMDNNLARPDSWVVHPNER_.5	854.498	Filtered	4045.31	1068.1	Filtered	Filtered	Filtered	126602
MG550112.1_prot_QAS68846.1_13	_DM[Oxidation (M)]VDEAPSHDDSM[Oxidation (M)]DNNLARPDSWVVHPNER_.5	Filtered	0.340881	Filtered	0.316437	Filtered	Filtered	Filtered	397401
MG550112.1_prot_QAS68846.1_13	_DMVDEAPSHDDSMDNNLARPDSWVVHPNER_.4	Filtered	Filtered	Filtered	Filtered	Filtered	Filtered	Filtered	4.38119e+06
MG550112.1_prot_QAS68846.1_13	_DM[Oxidation (M)]VDEAPSHDDSMDNNLARPDSWVVHPNER_.4	Filtered	Filtered	Filtered	Filtered	Filtered	Filtered	Filtered	1.60899e+06
MG550112.1_prot_QAS68846.1_13	_DMVDEAPSHDDSM[Oxidation (M)]DNNLARPDSWVVHPNER_.4	Filtered	Filtered	Filtered	Filtered	Filtered	Filtered	Filtered	442594
MG550112.1_prot_QAS68846.1_13	_DM[Oxidation (M)]VDEAPSHDDSM[Oxidation (M)]DNNLARPDSWVVHPNER_.4	Filtered	Filtered	Filtered	Filtered	Filtered	Filtered	Filtered	283755
MG550112.1_prot_QAS68846.1_13	_SPADMEKDEAGVQDEPFGGMFAGR_.3	Filtered	13992.5	5.29981e+06	60462.2	Filtered	Filtered	Filtered	Filtered
MG550112.1_prot_QAS68846.1_13	_SPADMEKDEAGVQDEPFGGM[Oxidation (M)]FAGR_.3	Filtered	2774.22	1.01162e+06	5302.29	Filtered	Filtered	Filtered	Filtered
MG550112.1_prot_QAS68846.1_13	_SPADM[Oxidation (M)]EKDEAGVQDEPFGGMFAGR_.3	Filtered	Filtered	1.1277e+06	Filtered	Filtered	Filtered	Filtered	Filtered
MG550112.1_prot_QAS68846.1_13	_SPADM[Oxidation (M)]EKDEAGVQDEPFGGM[Oxidation (M)]FAGR_.3	Filtered	Filtered	166533	Filtered	Filtered	Filtered	Filtered	Filtered
MG550112.1_prot_QAS68846.1_13	_SPADMEKDEAGVQDEPFGGMFAGR_.4	Filtered	Filtered	147792	Filtered	Filtered	Filtered	Filtered	Filtered
MG550112.1_prot_QAS68846.1_13	_PDSWVVHPNER_.3	Filtered	Filtered	11258.3	33875.2	11035.4	Filtered	Filtered	6394353
MG550112.1_prot_QAS68846.1_13	_PDSWVVHPNER_.2	Filtered	Filtered	Filtered	Filtered	Filtered	Filtered	Filtered	236434
MG550112.1_prot_QAS68846.1_13	_IRESIMDGALFSEFDNIPSSR_.3	Filtered	2990.27	Filtered	Filtered	18738.8	Filtered	Filtered	326487
MG550112.1_prot_QAS68846.1_13	_IRESIM[Oxidation (M)]DGALFSEFDNIPSSR_.3	Filtered	Filtered	Filtered	Filtered	Filtered	Filtered	Filtered	199397
MG550112.1_prot_QAS68846.1_13	_DEIQAFK_.1	Filtered	Filtered	290414	4079.59	0.327847	Filtered	Filtered	Filtered
MG550112.1_prot_QAS68846.1_13	_DEIQAFK_.2	Filtered	Filtered	76289.7	Filtered	Filtered	Filtered	Filtered	Filtered
MG550112.1_prot_QAS68846.1_13	_QTNPFSGGTPVPMNELR_.3	Filtered	Filtered	Filtered	Filtered	Filtered	Filtered	Filtered	1.4309e+06
MG550112.1_prot_QAS68846.1_13	_QTNPFSGGTPVPM[Oxidation (M)]NELR_.3	Filtered	Filtered	Filtered	Filtered	Filtered	Filtered	Filtered	677111
MG550112.1_prot_QAS68846.1_13	_QTNPFSGGTPVPMNELR_.2	Filtered	Filtered	Filtered	Filtered	Filtered	Filtered	Filtered	72095.7
MG550112.1_prot_QAS68846.1_13	_EALPAEPWTLMPESDAQGKVQAWHQR_.4	Filtered	Filtered	1.09531e+06	Filtered	Filtered	Filtered	Filtered	Filtered
MG550112.1_prot_QAS68846.1_13	_EALPAEPWTLMPESDAQGKVQAWHQR_.3	Filtered	Filtered	274737	Filtered	Filtered	Filtered	Filtered	Filtered
MG550112.1_prot_QAS68846.1_13	_EALPAEPWTLM[Oxidation (M)]PESDAQGKVQAWHQR_.4	Filtered	Filtered	135115	Filtered	Filtered	Filtered	Filtered	Filtered
MG550112.1_prot_QAS68846.1_13	_DMVDEAPSHDDSMDNNLAR_.3	Filtered	Filtered	Filtered	Filtered	Filtered	Filtered	Filtered	687090
MG550112.1_prot_QAS68846.1_13	_DM[Oxidation (M)]VDEAPSHDDSMDNNLAR_.3	Filtered	Filtered	Filtered	Filtered	Filtered	Filtered	Filtered	208373
MG550112.1_prot_QAS68846.1_13	_DMVDEAPSHDDSM[Oxidation (M)]DNNLAR_.3	Filtered	Filtered	Filtered	Filtered	Filtered	Filtered	Filtered	176052
MG550112.1_prot_QAS68846.1_13	_DM[Oxidation (M)]VDEAPSHDDSM[Oxidation (M)]DNNLAR_.3	Filtered	Filtered	Filtered	Filtered	Filtered	Filtered	Filtered	59309
MG550112.1_prot_QAS68846.1_13	_THGGYQTQTLPADDLWHIVINKASAR_.4	Filtered	Filtered	623096	Filtered	Filtered	Filtered	Filtered	Filtered
MG550112.1_prot_QAS68846.1_13	_THGGYQTQTLPADDLWHIVINKASAR_.5	Filtered	Filtered	333024	Filtered	Filtered	Filtered	Filtered	Filtered
MG550112.1_prot_QAS68846.1_13	_DVRDSGGQVAQLMDYK_.3	Filtered	Filtered	796648	Filtered	Filtered	Filtered	Filtered	Filtered
MG550112.1_prot_QAS68846.1_13	_DVRDSGGQVAQLM[Oxidation (M)]DYK_.3	Filtered	Filtered	99334.7	Filtered	Filtered	Filtered	Filtered	Filtered
MG550112.1_prot_QAS68846.1_13	_TKTHGGYQTQTLPADDLWHIVINK_.4	Filtered	Filtered	744559	Filtered	Filtered	Filtered	Filtered	Filtered
MG550112.1_prot_QAS68846.1_13	_TKTHGGYQTQTLPADDLWHIVINK_.5	Filtered	Filtered	78401.7	Filtered	Filtered	Filtered	Filtered	Filtered
MG550112.1_prot_QAS68846.1_13	_ASARDEVGISEVLR_.2	Filtered	Filtered	644285	Filtered	Filtered	Filtered	Filtered	Filtered
MG550112.1_prot_QAS68846.1_13	_ASARDEVGISEVLR_.3	Filtered	Filtered	23579.6	Filtered	Filtered	Filtered	Filtered	Filtered
MG550112.1_prot_QAS68846.1_13	_DEAGVQDEPFGGMFAGR_.3	Filtered	Filtered	183577	Filtered	Filtered	Filtered	Filtered	Filtered
MG550112.1_prot_QAS68846.1_13	_TESSAVLNHAR_.2	Filtered	Filtered	Filtered	Filtered	Filtered	Filtered	Filtered	172097
MG550112.1_prot_QAS68846.1_13	_EDGAPVRDNDLRR_.3	Filtered	Filtered	80706.3	Filtered	Filtered	Filtered	Filtered	Filtered
MG550112.1_prot_QAS68846.1_13	_FALLKLAIK_.2	Filtered	Filtered	62095.5	Filtered	Filtered	Filtered	Filtered	Filtered
MG550112.1_prot_QAS68846.1_13	_VMRPVVRDYSPFDHEADIR_.4	Filtered	Filtered	37704.6	Filtered	Filtered	Filtered	Filtered	Filtered
MG550112.1_prot_QAS68846.1_13	_LAIKANQR_.2	Filtered	Filtered	30901.4	Filtered	Filtered	Filtered	Filtered	Filtered
MG550112.1_prot_QAS68846.1_13	_LASSTPQTNVDSMGGGHSYQFNGQDLTFEDLR_.4	Filtered	Filtered	22389.1	Filtered	Filtered	Filtered	Filtered	Filtered
MG550112.1_prot_QAS68846.1_13	_LASSTPQTNVDSM[Oxidation (M)]GGGHSYQFNGQDLTFEDLR_.4	Filtered	Filtered	0.670441	Filtered	Filtered	Filtered	Filtered	Filtered
MG550112.1_prot_QAS68846.1_13	_EDGAPVR_.1	Filtered	Filtered	3830.54	Filtered	Filtered	Filtered	Filtered	Filtered
MG550112.1_prot_QAS68846.1_13	_SFSVQFVERVMRPVVR_.3	Filtered	Filtered	18051.9	Filtered	Filtered	Filtered	Filtered	Filtered
MG550112.1_prot_QAS68846.1_13	_TLVSFSSSGTPEFVLER_.3	Filtered	Filtered	Filtered	Filtered	8287.9	Filtered	Filtered	Filtered
MG550112.1_prot_QAS68850.1_17	_ALFGDIILDR_.2	9195.34	529019	869869	1.46951e+06	26381532	7198828	Filtered	259382
MG550112.1_prot_QAS68850.1_17	_EQVSSLSSR_.2	11537.3	54147.9	116682	61955	180313	7955.51	Filtered	211411
MG550112.1_prot_QAS68850.1_17	_GEPHEASIGGYIDPDSLDTDGK_.3	Filtered	36259.6	102563	122355	5102286	3159225	Filtered	94524.1
MG550112.1_prot_QAS68850.1_17	_LVSEGVWTDQASK_.2	22767.5	340601	551865	571791	76054920	10644724	Filtered	321944
MG550112.1_prot_QAS68850.1_17	_LVSEGVWTDQASK_.3	Filtered	Filtered	Filtered	Filtered	47290.9	Filtered	Filtered	Filtered
MG550112.1_prot_QAS68850.1_17	_GGPNKGEPHEASIGGYIDPDSLDTDGK_.4	5369.49	102699	170017	175744	16793514	Filtered	Filtered	Filtered
MG550112.1_prot_QAS68850.1_17	_GGPNKGEPHEASIGGYIDPDSLDTDGK_.3	Filtered	Filtered	25842.9	Filtered	2478781	Filtered	Filtered	Filtered
MG550112.1_prot_QAS68850.1_17	_KIEGENALSDAER_.3	36848.5	76052.4	27723	24607.9	Filtered	Filtered	Filtered	Filtered
MG550112.1_prot_QAS68850.1_17	_KIEGENALSDAER_.2	Filtered	17317.9	8675.53	7420.98	Filtered	Filtered	Filtered	Filtered
MG550112.1_prot_QAS68850.1_17	_SDPDAYC[Carbamidomethyl (C)]AAIK_.2	27831.6	14464.9	0.329201	Filtered	Filtered	Filtered	Filtered	42084.5
MG550112.1_prot_QAS68850.1_17	_EAAHPHAEEHVAAAELTGTGLVR_.4	Filtered	125990	251674	309457	30536648	86629.7	Filtered	Filtered
MG550112.1_prot_QAS68850.1_17	_EAAHPHAEEHVAAAELTGTGLVR_.3	Filtered	Filtered	11701.4	12650	2.85034e+06	Filtered	Filtered	Filtered
MG550112.1_prot_QAS68850.1_17	_EAAHPHAEEHVAAAELTGTGLVR_.5	Filtered	Filtered	Filtered	17868	1.66388e+06	Filtered	Filtered	Filtered
MG550112.1_prot_QAS68850.1_17	_TPTLYNEETFSNTQPDFDSGEFDGPPVNIAHDIHK_.4	Filtered	88185	78352.7	Filtered	3040141	2.30977e+06	Filtered	Filtered
MG550112.1_prot_QAS68850.1_17	_TPTLYNEETFSNTQPDFDSGEFDGPPVNIAHDIHK_.6	Filtered	Filtered	Filtered	Filtered	1.93558e+06	Filtered	Filtered	Filtered
MG550112.1_prot_QAS68850.1_17	_SVDFAYETQNR_.2	Filtered	Filtered	Filtered	24289.9	3.25523e+06	2615932	Filtered	16682.1
MG550112.1_prot_QAS68850.1_17	_SVDFAYETQNR_.3	Filtered	Filtered	Filtered	Filtered	198982	Filtered	Filtered	Filtered
MG550112.1_prot_QAS68850.1_17	_PFGEYSDFEDC[Carbamidomethyl (C)]VSK_.2	64044.9	61720.6	Filtered	Filtered	Filtered	Filtered	Filtered	Filtered
MG550112.1_prot_QAS68850.1_17	_IEGENALSDAER_.2	1631.1	3134.1	Filtered	Filtered	Filtered	Filtered	Filtered	Filtered
MG550112.1_prot_QAS68850.1_17	_EAAHPHAEEHVAAAELTGTGLVRDPASK_.4	Filtered	Filtered	Filtered	Filtered	1120859	Filtered	Filtered	Filtered
MG550112.1_prot_QAS68850.1_17	_NTDAGAFADTNLK_.3	Filtered	Filtered	Filtered	Filtered	423441	Filtered	Filtered	Filtered
MG550112.1_prot_QAS68850.1_17	_NTDAGAFADTNLK_.2	Filtered	Filtered	Filtered	Filtered	376636	Filtered	Filtered	Filtered
MG550112.1_prot_QAS68850.1_17	_C[Carbamidomethyl (C)]VPVEEVDDVPPSSLDMSAAR_.3	4602.1	Filtered	Filtered	Filtered	Filtered	Filtered	Filtered	Filtered
MG550112.1_prot_QAS68850.1_17	_NSDKSDPDAYC[Carbamidomethyl (C)]AAIK_.2	Filtered	Filtered	Filtered	Filtered	3863.43	Filtered	Filtered	Filtered
MG550112.1_prot_QAS68850.1_17	_SALENDGTAGFSPSVELMPTEMK_.3	Filtered	Filtered	Filtered	Filtered	Filtered	207699	Filtered	Filtered
MG550112.1_prot_QAS68850.1_17	_LLSGM[Oxidation (M)]AEK_.2	6861.14	Filtered	Filtered	Filtered	Filtered	Filtered	Filtered	Filtered
MG550112.1_prot_QAS68851.1_18	_ATETQGEHTFPVEVLISGEELR_.4	3.87931e+06	13034155	2.58195e+06	3.92987e+06	1387223	801851	Filtered	127630
MG550112.1_prot_QAS68851.1_18	_ATETQGEHTFPVEVLISGEELR_.3	1.50887e+06	5232095	860939	1324381	Filtered	31379.5	Filtered	506457
MG550112.1_prot_QAS68851.1_18	_[Acetyl (Protein N-term)]ATETQGEHTFPVEVLISGEELR_.3	Filtered	9256.48	Filtered	Filtered	Filtered	Filtered	Filtered	Filtered
MG550112.1_prot_QAS68851.1_18	_[Acetyl (Protein N-term)]ATETQGEHTFPVEVLISGEELR_.4	Filtered	0.744675	Filtered	Filtered	Filtered	Filtered	Filtered	Filtered
MG550112.1_prot_QAS68852.1_19	_VGDVPIASDEEFARPTGQGAEIR_.3	35530264	107676864	127032032	172662624	6085103616	20590526	Filtered	16417170
MG550112.1_prot_QAS68852.1_19	_VGDVPIASDEEFARPTGQGAEIR_.4	468075	1.81899e+06	2351653	3.7127e+06	192508928	110706	Filtered	216508
MG550112.1_prot_QAS68852.1_19	_EQLLEVVM[Oxidation (M)]EGR_.2	8374705	19070000	14939186	14720351	3801872128	13461144	Filtered	2503587
MG550112.1_prot_QAS68852.1_19	_EQLLEVVMEGR_.2	2.47695e+06	9775866	11785274	20188780	231155696	3.63988e+06	Filtered	1.31364e+06
MG550112.1_prot_QAS68852.1_19	_EQLLEVVM[Oxidation (M)]EGR_.3	163800	419658	323521	213141	79100792	187057	Filtered	35631.2
MG550112.1_prot_QAS68852.1_19	_EQLLEVVMEGR_.3	391823	1.90569e+06	2.02903e+06	1.93274e+06	35589444	497280	Filtered	121461
MG550112.1_prot_QAS68852.1_19	_PTGQGAEIRDDGETYTTVAWNATK_.3	3.47439e+06	10305271	15025331	16991336	1640943872	50555336	Filtered	1868037
MG550112.1_prot_QAS68852.1_19	_PTGQGAEIRDDGETYTTVAWNATK_.4	574716	2.01097e+06	2.83203e+06	3466768	121259344	10132434	Filtered	337390
MG550112.1_prot_QAS68852.1_19	_TQLFNDTNLAYANR_.3	3.97909e+06	15229843	9748681	21955246	1436999680	6896786	Filtered	2.34359e+06
MG550112.1_prot_QAS68852.1_19	_TQLFNDTNLAYANR_.2	244816	812210	537082	1.22739e+06	67776784	389720	Filtered	115812
MG550112.1_prot_QAS68852.1_19	_TQLFNDTNLAYANR_.4	2.13655	0.513927	0.582779	0.5117	79709.3	0.612762	Filtered	368.627
MG550112.1_prot_QAS68852.1_19	_LHVDC[Carbamidomethyl (C)]QYSQGR_.3	926280	5469918	4.54487e+06	13190115	632647616	28197.2	Filtered	878309
MG550112.1_prot_QAS68852.1_19	_LHVDC[Carbamidomethyl (C)]QYSQGR_.2	133462	2.05159e+06	1.40208e+06	5672433	608683200	27057.9	Filtered	255859
MG550112.1_prot_QAS68852.1_19	_VFLTELVDNAQNNHDTAGSNQGYQALNSAVGEVDKDDFRPDTYVTHPDYR_.6	5824488	18539960	14467852	71806224	361139904	84248064	Filtered	4.68147e+06
MG550112.1_prot_QAS68852.1_19	_EASNVINANTR_.2	6.64269e+06	25309650	18842198	35069008	316409248	2.30204e+06	Filtered	3.67283e+06
MG550112.1_prot_QAS68852.1_19	_PTGQGAEIR_.2	476096	779460	1.32278e+06	2.43335e+06	350055168	7.55259e+06	Filtered	1.44315e+06
MG550112.1_prot_QAS68852.1_19	_DDGETYTTVAWNATK_.3	781970	1417330	2625448	2.55351e+06	146348144	1224537	Filtered	605070
MG550112.1_prot_QAS68852.1_19	_DDGETYTTVAWNATK_.2	536214	1.31813e+06	876320	1.93025e+06	81018464	727569	Filtered	271706
MG550112.1_prot_QAS68852.1_19	_VGASLENGINR_.2	749701	6371874	2.82013e+06	6.31318e+06	37488880	1690896	Filtered	1303917
MG550112.1_prot_QAS68852.1_19	_GAVVYDRDNIHTILYAPNGQDVEIKDYEDPIR_.5	284911	3997371	2607400	461534	15995983	3.64552e+06	Filtered	166515
MG550112.1_prot_QAS68852.1_19	_GAVVYDRDNIHTILYAPNGQDVEIKDYEDPIR_.4	43678.6	416916	1.62466e+06	2.28923e+06	12642410	3769962	Filtered	250549
MG550112.1_prot_QAS68852.1_19	_GAVVYDRDNIHTILYAPNGQDVEIKDYEDPIR_.6	4307.51	26814.9	0.656891	0.578152	2872983	41246	Filtered	Filtered
MG550112.1_prot_QAS68852.1_19	_VGDVPIASDEEFAR_.2	89967.6	252182	372841	163630	4.02147e+06	421613	Filtered	74829
MG550112.1_prot_QAS68852.1_19	_VGDVPIASDEEFAR_.3	15287.8	53792.2	92609.5	127283	1.24356e+06	54110.1	Filtered	25512.9
MG550112.1_prot_QAS68852.1_19	_DQAMVDLIER_.2	26269376	70186776	115747176	142774992	6998693888	44732624	Filtered	8310521
MG550112.1_prot_QAS68852.1_19	_DQAM[Oxidation (M)]VDLIER_.2	2.52796e+06	4286284	5.59091e+06	8695333	807000896	5.51086e+06	Filtered	1.85366e+06
MG550112.1_prot_QAS68852.1_19	_DQAM[Oxidation (M)]VDLIER_.3	340.662	Filtered	4853.19	0.62677	1.00181e+06	Filtered	Filtered	Filtered
MG550112.1_prot_QAS68852.1_19	_AGTNEVLR_.2	17293948	54577496	44137748	85406080	5104090624	36721588	Filtered	10820913
MG550112.1_prot_QAS68852.1_19	_AGTNEVLR_.1	Filtered	14034.1	8952.43	29233.1	698297	Filtered	Filtered	Filtered
MG550112.1_prot_QAS68852.1_19	_DDFRPDTYVTHPDYR_.4	503568	1.7959e+06	3.07098e+06	3.14038e+06	805803008	1.52354e+06	Filtered	1.2834e+06
MG550112.1_prot_QAS68852.1_19	_DDFRPDTYVTHPDYR_.3	291370	1.32852e+06	2.15211e+06	2.89744e+06	632657792	780076	Filtered	715089
MG550112.1_prot_QAS68852.1_19	_DDFRPDTYVTHPDYR_.2	Filtered	1190.84	4405.63	1374.86	1359586	Filtered	Filtered	Filtered
MG550112.1_prot_QAS68852.1_19	_VGDVPIASDEEFARPTGQGAEIRDDGETYTTVAWNATK_.5	548942	2.25085e+06	1.9725e+06	2877368	478080192	6399554	Filtered	175721
MG550112.1_prot_QAS68852.1_19	_VGDVPIASDEEFARPTGQGAEIRDDGETYTTVAWNATK_.6	Filtered	Filtered	3555.98	24357.2	6362962	39148.2	Filtered	28739.9
MG550112.1_prot_QAS68852.1_19	_DNIHTILYAPNGQDVEIKDYEDPIR_.4	538188	3.54951e+06	1.09439e+06	3710499	244155776	4.11085e+06	Filtered	310011
MG550112.1_prot_QAS68852.1_19	_DNIHTILYAPNGQDVEIKDYEDPIR_.3	98150.6	769135	469946	0.499428	139318048	958768	Filtered	74549.4
MG550112.1_prot_QAS68852.1_19	_DNIHTILYAPNGQDVEIKDYEDPIR_.5	11332	107024	0.435547	2502.02	2819425	Filtered	Filtered	Filtered
MG550112.1_prot_QAS68852.1_19	_VFLTELVDNAQNNHDTAGSNQGYQALNSAVGEVDK_.4	224824	1.07993e+06	967666	3.21836e+06	163455968	2280597	Filtered	420070
MG550112.1_prot_QAS68852.1_19	_VFLTELVDNAQNNHDTAGSNQGYQALNSAVGEVDK_.5	Filtered	16424.8	2317	Filtered	3.18706e+06	33130	Filtered	Filtered
MG550112.1_prot_QAS68852.1_19	_DITGVNGR_.2	137612	613486	420583	1.24879e+06	123275744	Filtered	Filtered	347964
MG550112.1_prot_QAS68852.1_19	_DYEDPIR_.2	585213	2.14038e+06	2.23181e+06	1.56907e+06	383803840	537032	Filtered	1.82472e+06
MG550112.1_prot_QAS68852.1_19	_DYEDPIR_.1	214.626	Filtered	4095.06	Filtered	80071.7	Filtered	Filtered	Filtered
MG550112.1_prot_QAS68852.1_19	_GAVVYDRDNIHTILYAPNGQDVEIK_.4	171612	1.58854e+06	862070	591720	232109440	953277	Filtered	180238
MG550112.1_prot_QAS68852.1_19	_GAVVYDRDNIHTILYAPNGQDVEIK_.3	39537.3	481053	257705	397466	107495056	299439	Filtered	206319
MG550112.1_prot_QAS68852.1_19	_GAVVYDRDNIHTILYAPNGQDVEIK_.5	Filtered	8763.62	Filtered	Filtered	608717	Filtered	Filtered	Filtered
MG550112.1_prot_QAS68852.1_19	_DYEDPIRDITGVNGR_.3	88503.3	789958	420920	393885	75327264	Filtered	Filtered	Filtered
MG550112.1_prot_QAS68852.1_19	_DYEDPIRDITGVNGR_.2	6203.73	100595	23657	49963.8	21467788	Filtered	Filtered	Filtered
MG550112.1_prot_QAS68852.1_19	_DNIHTILYAPNGQDVEIK_.3	863032	1.95414e+06	3664992	6348748	18790266	224586	Filtered	1.77657e+06
MG550112.1_prot_QAS68852.1_19	_DNIHTILYAPNGQDVEIK_.4	Filtered	Filtered	17662.7	0.472603	966780	Filtered	Filtered	Filtered
MG550112.1_prot_QAS68852.1_19	_VTDEMRDQAMVDLIER_.3	835106	4581624	8457721	6712957	608616064	4539297	Filtered	146002
MG550112.1_prot_QAS68852.1_19	_VTDEMRDQAM[Oxidation (M)]VDLIER_.3	60669.8	173834	180073	97098.5	22170318	370483	Filtered	Filtered
MG550112.1_prot_QAS68852.1_19	_VTDEM[Oxidation (M)]RDQAMVDLIER_.3	41175.6	112970	161442	160058	18363510	12652.7	Filtered	Filtered
MG550112.1_prot_QAS68852.1_19	_VTDEMRDQAMVDLIER_.4	1343.79	8843.57	12687.5	21187.4	2.44636e+06	6379.97	Filtered	Filtered
MG550112.1_prot_QAS68852.1_19	_VTDEM[Oxidation (M)]RDQAM[Oxidation (M)]VDLIER_.3	Filtered	217553	11587.4	0.704018	52735.4	0.480907	Filtered	Filtered
MG550112.1_prot_QAS68852.1_19	_VTDEMRDQAM[Oxidation (M)]VDLIER_.4	Filtered	Filtered	246.916	Filtered	17082.5	65.5802	Filtered	Filtered
MG550112.1_prot_QAS68852.1_19	_VTDEM[Oxidation (M)]RDQAM[Oxidation (M)]VDLIER_.4	0.312618	286.815	Filtered	Filtered	13396.8	Filtered	Filtered	Filtered
MG550112.1_prot_QAS68852.1_19	_VTDEMRDQAMVDLIER_.2	Filtered	Filtered	Filtered	Filtered	1.06212e+06	7681.67	Filtered	Filtered
MG550112.1_prot_QAS68852.1_19	_VTDEMRDQAM[Oxidation (M)]VDLIER_.2	Filtered	Filtered	Filtered	Filtered	1.73784e+06	Filtered	Filtered	Filtered
MG550112.1_prot_QAS68852.1_19	_VTDEM[Oxidation (M)]RDQAMVDLIER_.4	Filtered	Filtered	Filtered	Filtered	1.18712e+06	Filtered	Filtered	Filtered
MG550112.1_prot_QAS68852.1_19	_VTDEM[Oxidation (M)]RDQAMVDLIER_.2	Filtered	Filtered	Filtered	Filtered	23918.9	Filtered	Filtered	Filtered
MG550112.1_prot_QAS68852.1_19	_NREDAPIVGDIAGLDMHAAMSSATYDDGTDIGWSGGSETWGFSSDGDK_.5	8057.34	27154.5	111859	132047	13374408	1.45396e+06	Filtered	237440
MG550112.1_prot_QAS68852.1_19	_NREDAPIVGDIAGLDM[Oxidation (M)]HAAM[Oxidation (M)]SSATYDDGTDIGWSGGSETWGFSSDGDK_.5	0.441616	0.528992	0.433777	12443.7	1.53736	260443	Filtered	0.662579
MG550112.1_prot_QAS68852.1_19	_NREDAPIVGDIAGLDMHAAMSSATYDDGTDIGWSGGSETWGFSSDGDK_.6	5188.73	Filtered	81355.9	76421.5	12469004	360949	Filtered	143661
MG550112.1_prot_QAS68852.1_19	_NREDAPIVGDIAGLDMHAAM[Oxidation (M)]SSATYDDGTDIGWSGGSETWGFSSDGDK_.5	1629.34	Filtered	3573.86	Filtered	4099412	50383.1	Filtered	Filtered
MG550112.1_prot_QAS68852.1_19	_NREDAPIVGDIAGLDMHAAM[Oxidation (M)]SSATYDDGTDIGWSGGSETWGFSSDGDK_.6	3396.95	Filtered	Filtered	Filtered	2.00608e+06	61958.1	Filtered	Filtered
MG550112.1_prot_QAS68852.1_19	_NREDAPIVGDIAGLDM[Oxidation (M)]HAAMSSATYDDGTDIGWSGGSETWGFSSDGDK_.6	Filtered	Filtered	Filtered	Filtered	1.26345e+06	438114	Filtered	Filtered
MG550112.1_prot_QAS68852.1_19	_NREDAPIVGDIAGLDM[Oxidation (M)]HAAM[Oxidation (M)]SSATYDDGTDIGWSGGSETWGFSSDGDK_.6	Filtered	Filtered	Filtered	Filtered	73135.9	307094	Filtered	Filtered
MG550112.1_prot_QAS68852.1_19	_DNIHTILYAPNGQDVEIKDYEDPIRDITGVNGR_.4	0.449074	1789.13	0.414906	Filtered	49638.1	Filtered	Filtered	Filtered
MG550112.1_prot_QAS68852.1_19	_DDFRPDTYVTHPDYRTQLFNDTNLAYANR_.4	Filtered	33142.5	23461.5	Filtered	474669	Filtered	Filtered	Filtered
MG550112.1_prot_QAS68852.1_19	_SSATVQY_.1	Filtered	2212.2	5834.17	Filtered	405306	Filtered	Filtered	Filtered
MG550112.1_prot_QAS68852.1_19	_DITGVNGRLHVDC[Carbamidomethyl (C)]QYSQGRSSATVQY_.4	Filtered	Filtered	Filtered	13112.9	1.44612e+06	Filtered	Filtered	Filtered
MG550112.1_prot_QAS68852.1_19	_DITGVNGRLHVDC[Carbamidomethyl (C)]QYSQGRSSATVQY_.3	Filtered	Filtered	Filtered	3691.19	738167	Filtered	Filtered	Filtered
MG550112.1_prot_QAS68852.1_19	_PDTYVTHPDYR_.3	Filtered	0.295998	560.688	Filtered	447660	Filtered	Filtered	Filtered
MG550112.1_prot_QAS68852.1_19	_PDTYVTHPDYR_.2	Filtered	Filtered	Filtered	1473.15	517812	Filtered	Filtered	Filtered
MG550112.1_prot_QAS68852.1_19	_DITGVNGRLHVDC[Carbamidomethyl (C)]QYSQGR_.4	Filtered	Filtered	Filtered	Filtered	90085.5	0.493126	Filtered	Filtered
MG550112.1_prot_QAS68852.1_19	_DITGVNGRLHVDC[Carbamidomethyl (C)]QYSQGR_.3	Filtered	Filtered	Filtered	Filtered	282787	Filtered	Filtered	Filtered
MG550112.1_prot_QAS68852.1_19	_DQAMVDLIERNIQR_.3	Filtered	Filtered	0.328278	Filtered	22894.3	Filtered	Filtered	Filtered
MG550112.1_prot_QAS68852.1_19	_EASNVINANTRVGDVPIASDEEFARPTGQGAEIR_.4	Filtered	Filtered	Filtered	Filtered	921166	Filtered	Filtered	Filtered
MG550112.1_prot_QAS68852.1_19	_GAVVYDR_.1	Filtered	Filtered	Filtered	Filtered	881428	Filtered	Filtered	Filtered
MG550112.1_prot_QAS68852.1_19	_VTDEMRDQAMVDLIERNIQR_.4	Filtered	Filtered	Filtered	Filtered	330216	Filtered	Filtered	Filtered
MG550112.1_prot_QAS68852.1_19	_DDGETYTTVAWNATKLTEGSR_.3	Filtered	Filtered	Filtered	Filtered	230991	Filtered	Filtered	Filtered
MG550112.1_prot_QAS68852.1_19	_MLFAASDPEYVDTLFR_.3	Filtered	Filtered	Filtered	Filtered	220209	Filtered	Filtered	Filtered
MG550112.1_prot_QAS68852.1_19	_MLFAASDPEYVDTLFR_.2	Filtered	Filtered	Filtered	Filtered	4029.75	Filtered	Filtered	Filtered
MG550112.1_prot_QAS68852.1_19	_M[Oxidation (M)]LFAASDPEYVDTLFR_.4	Filtered	Filtered	Filtered	Filtered	0.688217	Filtered	Filtered	Filtered
MG550112.1_prot_QAS68852.1_19	_NIQRVGASLENGINR_.3	Filtered	Filtered	Filtered	Filtered	178718	Filtered	Filtered	Filtered
MG550112.1_prot_QAS68852.1_19	_VAREASNVINANTR_.3	Filtered	Filtered	Filtered	Filtered	63993.3	Filtered	Filtered	Filtered
MG550112.1_prot_QAS68852.1_19	_AGTNEVLRNR_.2	Filtered	Filtered	Filtered	Filtered	36084.6	Filtered	Filtered	Filtered
MG550112.1_prot_QAS68852.1_19	_LMEAALPGSDVSAR_.2	Filtered	Filtered	Filtered	Filtered	20963.1	Filtered	Filtered	Filtered
MG550112.1_prot_QAS68852.1_19	_EQLLEVVMEGRELR_.3	Filtered	Filtered	Filtered	Filtered	67679.2	Filtered	Filtered	Filtered
MG550112.1_prot_QAS68852.1_19	_EASNVINANTRVGDVPIASDEEFAR_.4	Filtered	Filtered	Filtered	Filtered	13891.7	Filtered	Filtered	Filtered
MG550112.1_prot_QAS68853.1_20	_AVPASATDADFLDPDDDGTDEGPAYPR_.3	2854160	1132430592	3744453888	228973856	6747058	5352303	Filtered	1.40768e+06
MG550112.1_prot_QAS68853.1_20	_AVPASATDADFLDPDDDGTDEGPAYPR_.4	79004.6	50668520	228747168	12230236	448062	165213	Filtered	67882.3
MG550112.1_prot_QAS68853.1_20	_AVPASATDADFLDPDDDGTDEGPAYPR_.5	Filtered	526351	2180641	38645.1	Filtered	Filtered	Filtered	Filtered
MG550112.1_prot_QAS68853.1_20	_AKPHVFSSSELNQIPADGYGVVGAFR_.4	505093	352417664	1327837824	86503856	1.03392e+06	21834.6	Filtered	61795.8
MG550112.1_prot_QAS68853.1_20	_AKPHVFSSSELNQIPADGYGVVGAFR_.3	105592	93382608	729013696	33191324	2.16326e+06	1808.04	Filtered	80689.6
MG550112.1_prot_QAS68853.1_20	_AKPHVFSSSELNQIPADGYGVVGAFR_.5	10942.8	11373778	57459684	3000324	117951	Filtered	Filtered	Filtered
MG550112.1_prot_QAS68853.1_20	_AKPHVFSSSELNQIPADGYGVVGAFR_.6	Filtered	12074.9	25197.6	0.452404	Filtered	Filtered	Filtered	Filtered
MG550112.1_prot_QAS68853.1_20	_YVVGNDADVSWSFK_.2	285168	183653520	1426605312	75041608	2.72328e+06	1.33649e+06	Filtered	1.12148e+06
MG550112.1_prot_QAS68853.1_20	_YVVGNDADVSWSFK_.3	3885.61	1.80938e+06	13330942	1.01122e+06	20970.2	Filtered	Filtered	Filtered
MG550112.1_prot_QAS68853.1_20	_IRNPDVDSTR_.2	43896.7	21414410	235947360	4.8096e+06	324047	Filtered	Filtered	94136.3
MG550112.1_prot_QAS68853.1_20	_SVGAAVETSAGVGAGTQK_.3	138811	20094882	188339552	8425874	1.4054e+06	737174	Filtered	202039
MG550112.1_prot_QAS68853.1_20	_SVGAAVETSAGVGAGTQK_.2	12786.6	1.61638e+06	9420542	652238	131966	53512.1	Filtered	Filtered
MG550112.1_prot_QAS68853.1_20	_NAIDLPAFYDFSEER_.3	46981.7	32245150	112067576	8491407	678559	Filtered	Filtered	33493.9
MG550112.1_prot_QAS68853.1_20	_NAIDLPAFYDFSEER_.2	870.097	2.50741e+06	8678982	602732	52945.2	Filtered	Filtered	Filtered
MG550112.1_prot_QAS68853.1_20	_FIENGTR_.2	12162.2	8629541	31570078	1.65908e+06	1.59157e+06	Filtered	Filtered	24207.5
MG550112.1_prot_QAS68853.1_20	_DNVFTTINNVVVTSEQSVDVELNLK_.4	502.978	332131	1.61035e+06	831514	263803	222677	Filtered	78881
MG550112.1_prot_QAS68853.1_20	_DNVFTTINNVVVTSEQSVDVELNLK_.3	Filtered	74214.1	230527	154224	41209.1	38852.9	Filtered	12234
MG550112.1_prot_QAS68853.1_20	_RLTDTNEGWADAFGEQVAK_.3	556118	450960768	1702168832	24819592	6290265	106036	Filtered	384082
MG550112.1_prot_QAS68853.1_20	_RLTDTNEGWADAFGEQVAK_.4	Filtered	84872.7	824880	5586.31	Filtered	Filtered	Filtered	Filtered
MG550112.1_prot_QAS68853.1_20	_TGETFVQK_.2	600261	206816128	1169054208	65006380	2.84967e+06	416571	Filtered	409344
MG550112.1_prot_QAS68853.1_20	_TGETFVQK_.1	Filtered	48518.5	168324	4331.79	Filtered	Filtered	Filtered	Filtered
MG550112.1_prot_QAS68853.1_20	_TTTPATLTVDDDWLSDDPTGR_.3	853479	327249088	819097920	20251112	777671	99551.8	Filtered	45927.2
MG550112.1_prot_QAS68853.1_20	_TTTPATLTVDDDWLSDDPTGR_.4	Filtered	162298	865928	4868.72	Filtered	Filtered	Filtered	Filtered
MG550112.1_prot_QAS68853.1_20	_SLEGGVEK_.2	356918	120369072	634586304	31693226	2097883	1816.99	Filtered	1.11547e+06
MG550112.1_prot_QAS68853.1_20	_SLEGGVEK_.1	Filtered	83170.3	424482	15981.1	Filtered	Filtered	Filtered	Filtered
MG550112.1_prot_QAS68853.1_20	_IDPNRDNVFTTINNVVVTSEQSVDVELNLK_.4	Filtered	7377162	12674942	435505	1.41597e+06	431015	Filtered	195089
MG550112.1_prot_QAS68853.1_20	_IDPNRDNVFTTINNVVVTSEQSVDVELNLK_.5	Filtered	764906	2.01858e+06	582549	223756	60645.9	Filtered	21803.1
MG550112.1_prot_QAS68853.1_20	_IDPNRDNVFTTINNVVVTSEQSVDVELNLK_.6	Filtered	Filtered	81825.9	19750.9	Filtered	Filtered	Filtered	Filtered
MG550112.1_prot_QAS68853.1_20	_FSDQDQQFLIEPQSGDTLEFK_.3	1.26182e+06	577472064	1594192512	159260352	2.5425e+06	539776	Filtered	1.64195e+06
MG550112.1_prot_QAS68853.1_20	_FSDQDQQFLIEPQSGDTLEFK_.4	Filtered	1.01362e+06	6.98619e+06	255405	Filtered	Filtered	Filtered	Filtered
MG550112.1_prot_QAS68853.1_20	_FSDQDQQFLIEPQSGDTLEFK_.5	Filtered	18081.4	166027	Filtered	Filtered	Filtered	Filtered	Filtered
MG550112.1_prot_QAS68853.1_20	_SNSPQNSVIQWTPNVSTFPTR_.3	731549	417473632	895178048	71630816	4.17815e+06	592841	Filtered	405858
MG550112.1_prot_QAS68853.1_20	_SNSPQNSVIQWTPNVSTFPTR_.4	Filtered	2.95111e+06	12973831	636410	45051.8	Filtered	Filtered	Filtered
MG550112.1_prot_QAS68853.1_20	_SNSPQNSVIQWTPNVSTFPTR_.5	Filtered	3464.74	46436.3	Filtered	Filtered	Filtered	Filtered	Filtered
MG550112.1_prot_QAS68853.1_20	_LTDTNEGWADAFGEQVAK_.3	294717	137739792	256591200	33361878	Filtered	109212	Filtered	686056
MG550112.1_prot_QAS68853.1_20	_LTDTNEGWADAFGEQVAK_.2	Filtered	2027721	4.20941e+06	339236	Filtered	Filtered	Filtered	Filtered
MG550112.1_prot_QAS68853.1_20	_LTDTNEGWADAFGEQVAK_.4	Filtered	6028.76	12253.5	0.485451	Filtered	Filtered	Filtered	Filtered
MG550112.1_prot_QAS68853.1_20	_ANEDTLR_.2	109333	29361170	162435072	4659730	151774	Filtered	Filtered	274841
MG550112.1_prot_QAS68853.1_20	_[Acetyl (Protein N-term)]ANEDTLR_.2	19279.7	133305	1.00602e+06	386291	Filtered	Filtered	Filtered	Filtered
MG550112.1_prot_QAS68853.1_20	_ANEDTLR_.1	Filtered	5403.14	57105.1	Filtered	Filtered	Filtered	Filtered	Filtered
MG550112.1_prot_QAS68853.1_20	_AEVSIDYTDDNK_.2	122877	23439582	93501088	1.57583e+06	211506	38194.1	Filtered	Filtered
MG550112.1_prot_QAS68853.1_20	_AEVSIDYTDDNK_.3	Filtered	121163	830287	50333.4	Filtered	Filtered	Filtered	Filtered
MG550112.1_prot_QAS68853.1_20	_NPDVDSTR_.2	12314.6	5.64515e+06	48147228	1.94337e+06	70143	Filtered	Filtered	108294
MG550112.1_prot_QAS68853.1_20	_NPDVDSTR_.1	Filtered	0.30185	55917.5	Filtered	Filtered	Filtered	Filtered	Filtered
MG550112.1_prot_QAS68853.1_20	_TYAVDGSTIPNGR_.2	3705.84	1.01884e+06	40968060	1.59611e+06	98251.1	45616.6	Filtered	Filtered
MG550112.1_prot_QAS68853.1_20	_TYAVDGSTIPNGR_.3	Filtered	Filtered	117998	Filtered	Filtered	Filtered	Filtered	Filtered
MG550112.1_prot_QAS68853.1_20	_RPIYPDDVVLMIGNTPDASTAADVDIILGSDQDW_.5	0.325279	137815	3.95673e+06	448922	Filtered	12831.5	Filtered	5147.47
MG550112.1_prot_QAS68853.1_20	_RPIYPDDVVLMIGNTPDASTAADVDIILGSDQDW_.4	Filtered	768103	20576268	2.58341e+06	476266	101611	Filtered	Filtered
MG550112.1_prot_QAS68853.1_20	_RPIYPDDVVLM[Oxidation (M)]IGNTPDASTAADVDIILGSDQDW_.4	Filtered	222369	4.40156e+06	320994	35113.6	Filtered	Filtered	Filtered
MG550112.1_prot_QAS68853.1_20	_RPIYPDDVVLM[Oxidation (M)]IGNTPDASTAADVDIILGSDQDW_.5	Filtered	43708	1.11177e+06	Filtered	Filtered	Filtered	Filtered	Filtered
MG550112.1_prot_QAS68853.1_20	_RPIYPDDVVLMIGNTPDASTAADVDIILGSDQDW_.6	Filtered	Filtered	84748.4	11590.4	Filtered	Filtered	Filtered	Filtered
MG550112.1_prot_QAS68853.1_20	_LDVSNGGIQLEAGSIAYIVK_.3	Filtered	3.61465e+06	18350538	1.71579e+06	140641	16509.5	Filtered	Filtered
MG550112.1_prot_QAS68853.1_20	_LDVSNGGIQLEAGSIAYIVK_.4	Filtered	18617.6	98482.3	12752.6	Filtered	Filtered	Filtered	Filtered
MG550112.1_prot_QAS68853.1_20	_AEVSIDYTDDNKQK_.3	87368.7	72562320	264254656	9431271	643404	Filtered	Filtered	Filtered
MG550112.1_prot_QAS68853.1_20	_AEVSIDYTDDNKQK_.2	Filtered	767040	2394964	104838	Filtered	Filtered	Filtered	Filtered
MG550112.1_prot_QAS68853.1_20	_AEVSIDYTDDNKQK_.4	Filtered	Filtered	3825.96	Filtered	Filtered	Filtered	Filtered	Filtered
MG550112.1_prot_QAS68853.1_20	_VGFRLDVSNGGIQLEAGSIAYIVK_.3	Filtered	4220397	54794124	4.02717e+06	197632	25381	Filtered	Filtered
MG550112.1_prot_QAS68853.1_20	_VGFRLDVSNGGIQLEAGSIAYIVK_.4	Filtered	169394	3.61146e+06	309104	Filtered	Filtered	Filtered	Filtered
MG550112.1_prot_QAS68853.1_20	_VGFRLDVSNGGIQLEAGSIAYIVK_.5	Filtered	Filtered	11308.1	Filtered	Filtered	Filtered	Filtered	Filtered
MG550112.1_prot_QAS68853.1_20	_ANEDTLRR_.2	Filtered	2.00257e+06	7838330	152968	Filtered	Filtered	Filtered	Filtered
MG550112.1_prot_QAS68853.1_20	_[Acetyl (Protein N-term)]ANEDTLRR_.2	Filtered	106805	412058	Filtered	Filtered	Filtered	Filtered	Filtered
MG550112.1_prot_QAS68853.1_20	_VGFRLDVSNGGIQLEAGSIAYIVKSGTPPTSR_.4	Filtered	224425	4858486	252493	Filtered	Filtered	Filtered	Filtered
MG550112.1_prot_QAS68853.1_20	_NAIDLPAFYDFSEERYR_.3	Filtered	58537.7	847469	222676	Filtered	Filtered	Filtered	Filtered
MG550112.1_prot_QAS68853.1_20	_SVGAAVETSAGVGAGTQKTGETFVQK_.4	Filtered	66937.8	235126	8809.01	Filtered	Filtered	Filtered	Filtered
MG550112.1_prot_QAS68853.1_20	_SVGAAVETSAGVGAGTQKTGETFVQK_.3	Filtered	32757.3	96377.6	3380.66	Filtered	Filtered	Filtered	Filtered
MG550112.1_prot_QAS68853.1_20	_PHVFSSSELNQIPADGYGVVGAFR_.3	Filtered	852085	11123217	717399	44841	Filtered	Filtered	Filtered
MG550112.1_prot_QAS68853.1_20	_PHVFSSSELNQIPADGYGVVGAFR_.4	Filtered	86879.3	1195214	Filtered	Filtered	Filtered	Filtered	Filtered
MG550112.1_prot_QAS68853.1_20	_PHVFSSSELNQIPADGYGVVGAFR_.5	Filtered	Filtered	171024	Filtered	Filtered	Filtered	Filtered	Filtered
MG550112.1_prot_QAS68853.1_20	_SGTPPTSR_.2	1684.55	1.41387e+06	8153613	240419	2391.87	Filtered	Filtered	Filtered
MG550112.1_prot_QAS68853.1_20	_TYAVDGSTIPNGRSVGAAVETSAGVGAGTQK_.3	Filtered	52261.8	3939596	281328	Filtered	Filtered	Filtered	Filtered
MG550112.1_prot_QAS68853.1_20	_TYAVDGSTIPNGRSVGAAVETSAGVGAGTQK_.4	Filtered	Filtered	536144	30502.3	Filtered	Filtered	Filtered	Filtered
MG550112.1_prot_QAS68853.1_20	_TYAVDGSTIPNGRSVGAAVETSAGVGAGTQKTGETFVQK_.4	Filtered	38939	3.77565e+06	88994.3	Filtered	Filtered	Filtered	Filtered
MG550112.1_prot_QAS68853.1_20	_TYAVDGSTIPNGRSVGAAVETSAGVGAGTQKTGETFVQK_.5	Filtered	21806.6	723515	Filtered	Filtered	Filtered	Filtered	Filtered
MG550112.1_prot_QAS68853.1_20	_NAIDLPAFYDFSEERYRFIENGTR_.4	Filtered	Filtered	487090	72147.5	Filtered	Filtered	Filtered	Filtered
MG550112.1_prot_QAS68853.1_20	_LTDTNEGWADAFGEQVAKNTR_.3	Filtered	42977.5	258895	Filtered	Filtered	Filtered	Filtered	Filtered
MG550112.1_prot_QAS68853.1_20	_LDVSNGGIQLEAGSIAYIVKSGTPPTSR_.4	Filtered	21898.3	96686.2	Filtered	Filtered	Filtered	Filtered	Filtered
MG550112.1_prot_QAS68853.1_20	_IRNPDVDSTRFSDQDQQFLIEPQSGDTLEFK_.4	Filtered	3142.77	32542	Filtered	Filtered	Filtered	Filtered	Filtered
MG550112.1_prot_QAS68853.1_20	_TAEAPRYVVGNDADVSWSFK_.4	Filtered	0.496811	4258.23	Filtered	Filtered	Filtered	Filtered	Filtered
MG550112.1_prot_QAS68853.1_20	_MANEDTLR_.2	Filtered	3246.37	0.856904	Filtered	Filtered	Filtered	Filtered	Filtered
MG550112.1_prot_QAS68853.1_20	_PHVFSSSELNQIPADGYGVVGAFRIDPNR_.4	Filtered	Filtered	240017	Filtered	Filtered	Filtered	Filtered	Filtered
MG550112.1_prot_QAS68853.1_20	_ANEDTLRRLTDTNEGWADAFGEQVAK_.3	Filtered	Filtered	106809	Filtered	Filtered	Filtered	Filtered	Filtered
MG550112.1_prot_QAS68853.1_20	_ANEDTLRRLTDTNEGWADAFGEQVAK_.4	Filtered	Filtered	49261.3	Filtered	Filtered	Filtered	Filtered	Filtered
MG550112.1_prot_QAS68853.1_20	_NTRNAIDLPAFYDFSEER_.3	Filtered	Filtered	126021	Filtered	Filtered	Filtered	Filtered	Filtered
MG550112.1_prot_QAS68853.1_20	_RLTDTNEGWADAFGEQVAKNTR_.4	Filtered	Filtered	64538.6	Filtered	Filtered	Filtered	Filtered	Filtered
MG550112.1_prot_QAS68853.1_20	_RLTDTNEGWADAFGEQVAKNTR_.3	Filtered	Filtered	26540.1	Filtered	Filtered	Filtered	Filtered	Filtered
MG550112.1_prot_QAS68853.1_20	_QKTTTPATLTVDDDWLSDDPTGR_.3	Filtered	14584.2	73152.8	Filtered	Filtered	Filtered	Filtered	Filtered
MG550112.1_prot_QAS68853.1_20	_TGETFVQKR_.2	Filtered	Filtered	4768	Filtered	Filtered	Filtered	Filtered	Filtered
MG550112.1_prot_QAS68859.1_26	_DTLYSGNMSR_.2	21618.4	87587.7	175732	271738	Filtered	15840.9	Filtered	92511392
MG550112.1_prot_QAS68859.1_26	_DTLYSGNM[Oxidation (M)]SR_.2	Filtered	Filtered	11243.5	10948.7	Filtered	Filtered	Filtered	16246588
MG550112.1_prot_QAS68859.1_26	_PDPSIDEVSK_.2	12594.1	38024.5	57427.9	142692	289823	27332.3	Filtered	931227
MG550112.1_prot_QAS68859.1_26	_[Acetyl (Protein N-term)]PDPSIDEVSK_.2	Filtered	Filtered	Filtered	Filtered	Filtered	Filtered	Filtered	99167
MG550112.1_prot_QAS68859.1_26	_LPTLDGDAEYFTLYLSAHK_.3	Filtered	111275	333427	707876	991576	Filtered	Filtered	259088096
MG550112.1_prot_QAS68859.1_26	_LPTLDGDAEYFTLYLSAHK_.4	Filtered	Filtered	Filtered	Filtered	Filtered	Filtered	Filtered	277453
MG550112.1_prot_QAS68859.1_26	_MALEYVWEDNSIAALR_.3	Filtered	59182	117071	219226	576387	5606.88	Filtered	171466608
MG550112.1_prot_QAS68859.1_26	_MALEYVWEDNSIAALR_.2	Filtered	Filtered	Filtered	Filtered	Filtered	Filtered	Filtered	3.04709e+06
MG550112.1_prot_QAS68859.1_26	_M[Oxidation (M)]ALEYVWEDNSIAALR_.3	Filtered	Filtered	Filtered	Filtered	Filtered	Filtered	Filtered	2.9625e+06
MG550112.1_prot_QAS68859.1_26	_M[Oxidation (M)]ALEYVWEDNSIAALR_.2	Filtered	Filtered	Filtered	Filtered	Filtered	Filtered	Filtered	322265
MG550112.1_prot_QAS68859.1_26	_MALEYVWEDNSIAALR_.4	Filtered	Filtered	Filtered	Filtered	Filtered	Filtered	Filtered	87819.5
MG550112.1_prot_QAS68859.1_26	_MPDPSIDEVSK_.2	Filtered	Filtered	2414.69	Filtered	Filtered	Filtered	Filtered	4351581
MG550112.1_prot_QAS68859.1_26	_M[Oxidation (M)]PDPSIDEVSK_.2	Filtered	Filtered	Filtered	Filtered	Filtered	Filtered	Filtered	2.18107e+06
MG550112.1_prot_QAS68859.1_26	_SDWDALTTQEQDDIISQVENLSSTGWVNTSR_.4	Filtered	Filtered	Filtered	Filtered	Filtered	Filtered	Filtered	227726
MG550112.1_prot_QAS68859.1_26	_SDWDALTTQEQDDIISQVENLSSTGWVNTSR_.5	Filtered	Filtered	Filtered	Filtered	Filtered	Filtered	Filtered	83587.9
MG550112.1_prot_QAS68859.1_26	_IQLFEGGEAQSESGEGGSVSYSTGGGGEK_.3	Filtered	Filtered	Filtered	Filtered	Filtered	Filtered	Filtered	132101
MG550112.1_prot_QAS68860.1_27	_GEDVVFGYQADHAEAMEK_.3	Filtered	2536.5	8291.82	17401.6	7124.85	Filtered	Filtered	Filtered
MG550112.1_prot_QAS68860.1_27	_VKDAADLGWSVSQEEVPVDTGK_.3	Filtered	Filtered	26795.6	21512.6	40997.3	Filtered	Filtered	Filtered
MG550112.1_prot_QAS68862.1_29	_YWDDAQSER_.2	Filtered	Filtered	92626.1	224235	137483	76063984	Filtered	Filtered
MG550112.1_prot_QAS68862.1_29	_GPGADMPAILYVWSPTTSSLDR_.3	Filtered	Filtered	192264	309769	207262	25009180	Filtered	22403.6
MG550112.1_prot_QAS68862.1_29	_GPGADM[Oxidation (M)]PAILYVWSPTTSSLDR_.3	Filtered	Filtered	Filtered	Filtered	Filtered	6490449	Filtered	Filtered
MG550112.1_prot_QAS68862.1_29	_TTGHYIMSVEVETR_.3	Filtered	Filtered	58461.3	56012.6	130349	17441616	Filtered	Filtered
MG550112.1_prot_QAS68862.1_29	_TTGHYIMSVEVETR_.2	Filtered	Filtered	Filtered	4300.78	15082.7	3326012	Filtered	Filtered
MG550112.1_prot_QAS68862.1_29	_TTGHYIM[Oxidation (M)]SVEVETR_.3	Filtered	Filtered	Filtered	Filtered	Filtered	2.64324e+06	Filtered	Filtered
MG550112.1_prot_QAS68862.1_29	_TTGHYIM[Oxidation (M)]SVEVETR_.2	Filtered	Filtered	Filtered	Filtered	Filtered	44748	Filtered	Filtered
MG550112.1_prot_QAS68862.1_29	_TTGHYIMSVEVETR_.4	Filtered	Filtered	Filtered	Filtered	Filtered	699.038	Filtered	Filtered
MG550112.1_prot_QAS68862.1_29	_TTGHYIM[Oxidation (M)]SVEVETR_.4	Filtered	Filtered	Filtered	Filtered	Filtered	0.325851	Filtered	Filtered
MG550112.1_prot_QAS68862.1_29	_[Acetyl (Protein N-term)]ATTSASHHVQAIIDLLEAAPDADWTPTQTPTVK_.5	Filtered	Filtered	33725.8	32134.2	41145	976182	Filtered	Filtered
MG550112.1_prot_QAS68862.1_29	_[Acetyl (Protein N-term)]ATTSASHHVQAIIDLLEAAPDADWTPTQTPTVK_.4	Filtered	Filtered	Filtered	Filtered	Filtered	156556	Filtered	Filtered
MG550112.1_prot_QAS68862.1_29	_ATTSASHHVQAIIDLLEAAPDADWTPTQTPTVK_.5	Filtered	Filtered	Filtered	Filtered	Filtered	46739.8	Filtered	Filtered
MG550112.1_prot_QAS68862.1_29	_RYWDDAQSER_.3	Filtered	Filtered	6040.51	27223.1	Filtered	679062	Filtered	Filtered
MG550112.1_prot_QAS68862.1_29	_RYWDDAQSER_.2	Filtered	Filtered	4073.27	Filtered	Filtered	245902	Filtered	Filtered
MG550112.1_prot_QAS68863.1_30	_ITNTSGGAIDIIATGR_.3	75908.5	179033	492675	1.13346e+06	392369	902450	Filtered	1.98444e+06
MG550112.1_prot_QAS68863.1_30	_ITNTSGGAIDIIATGR_.2	Filtered	26916.1	25630.7	128420	78946.1	1308.68	Filtered	341838
MG550112.1_prot_QAS68864.1_31	_LVDGNTNYR_.2	10897721	80926544	195610096	2985245952	35460140	5273367	Filtered	3.36708e+06
MG550112.1_prot_QAS68864.1_31	_YELQDLGVR_.2	10162467	41862312	147390272	1450162176	18331556	6048460	Filtered	64095.9
MG550112.1_prot_QAS68864.1_31	_LTASSSAVDIR_.2	16885208	97237448	203781424	417071392	10426189	5143728	Filtered	4.77141e+06
MG550112.1_prot_QAS68864.1_31	_TGLNPDGLGR_.2	27681590	190898208	486090848	6924057600	65288904	16234474	Filtered	9367716
MG550112.1_prot_QAS68864.1_31	_[Acetyl (Protein N-term)]TGLNPDGLGR_.2	Filtered	3711.27	420.077	120400	0.0915108	177.212	Filtered	22532.2
MG550112.1_prot_QAS68864.1_31	_TGLNPDGLGR_.1	0.599007	0.297205	4472.82	0.98772	Filtered	Filtered	Filtered	Filtered
MG550112.1_prot_QAS68864.1_31	_GKYELQDLGVR_.2	4880124	52963912	134359680	2905136896	30163552	25830.2	Filtered	24783.2
MG550112.1_prot_QAS68864.1_31	_GKYELQDLGVR_.3	7325247	57289216	130870336	1569586560	20463976	Filtered	Filtered	25586
MG550112.1_prot_QAS68864.1_31	_IEIPTDSR_.2	19042202	130006136	325811808	2811260672	46614736	6.18689e+06	Filtered	8782355
MG550112.1_prot_QAS68864.1_31	_IEIPTDSR_.1	13585.5	149601	267904	956601	Filtered	Filtered	Filtered	Filtered
MG550112.1_prot_QAS68864.1_31	_PHVYAVNHGYNHYDYGSYSIDEIEDDVIR_.4	2881983	21212746	61606676	1313568128	9999427	2.05944e+06	Filtered	171981
MG550112.1_prot_QAS68864.1_31	_PHVYAVNHGYNHYDYGSYSIDEIEDDVIR_.5	1.8079e+06	13575803	42051408	983793792	10739042	1.75004e+06	Filtered	93012
MG550112.1_prot_QAS68864.1_31	_PHVYAVNHGYNHYDYGSYSIDEIEDDVIR_.6	Filtered	Filtered	232072	7.68097e+06	143367	Filtered	Filtered	Filtered
MG550112.1_prot_QAS68864.1_31	_TAAFSNTSAESVSAVDATIDR_.3	22192178	121236416	241577888	859912256	21309244	19351278	Filtered	3.53991e+06
MG550112.1_prot_QAS68864.1_31	_TAAFSNTSAESVSAVDATIDR_.4	0.378788	3710.06	33497	270048	Filtered	Filtered	Filtered	Filtered
MG550112.1_prot_QAS68864.1_31	_VVDSSGTGQVIVTIDDVHTGDK_.3	43674872	215938160	566634176	160470528	109203952	62114344	Filtered	3.00489e+06
MG550112.1_prot_QAS68864.1_31	_VVDSSGTGQVIVTIDDVHTGDK_.4	37357.5	426463	1.2148e+06	61259708	1.04445e+06	138695	Filtered	Filtered
MG550112.1_prot_QAS68864.1_31	_RIDVSGSSDSTPIK_.3	3.1246e+06	15911611	41274232	697269632	9336896	63028.4	Filtered	967139
MG550112.1_prot_QAS68864.1_31	_RIDVSGSSDSTPIK_.2	165051	780569	1.79066e+06	31970956	522382	Filtered	Filtered	33734.3
MG550112.1_prot_QAS68864.1_31	_DLLAKPHVYAVNHGYNHYDYGSYSIDEIEDDVIR_.5	1680857	24985596	40777068	616013504	16898846	396066	Filtered	79530.2
MG550112.1_prot_QAS68864.1_31	_DLLAKPHVYAVNHGYNHYDYGSYSIDEIEDDVIR_.4	692171	9745287	18889468	14332868	6508457	157887	Filtered	26534.2
MG550112.1_prot_QAS68864.1_31	_DLLAKPHVYAVNHGYNHYDYGSYSIDEIEDDVIR_.6	148081	2430216	4720937	17636008	2.25398e+06	Filtered	Filtered	Filtered
MG550112.1_prot_QAS68864.1_31	_YGIPIGLAANAK_.2	11506304	49125404	57538944	118057984	1.65754e+06	700448	Filtered	Filtered
MG550112.1_prot_QAS68864.1_31	_LTASSSAVDIRYSFGTAQDFTGK_.3	11513.8	1.21703e+06	977136	1960397	515377	26514.8	Filtered	Filtered
MG550112.1_prot_QAS68864.1_31	_TAAEVFGR_.2	8.30637e+06	58253144	156665712	1555296896	35930492	550812	Filtered	33805.6
MG550112.1_prot_QAS68864.1_31	_TAAEVFGR_.1	Filtered	Filtered	35136.4	616110	6302.25	Filtered	Filtered	Filtered
MG550112.1_prot_QAS68864.1_31	_DFGFESEDTGFDVTNVQTMTVTTNSR_.3	758658	1.90137e+06	8707915	137356752	1.08253e+06	4396378	Filtered	230415
MG550112.1_prot_QAS68864.1_31	_DFGFESEDTGFDVTNVQTM[Oxidation (M)]TVTTNSR_.3	388738	1049849	2775241	28049272	Filtered	284468	Filtered	5719.93
MG550112.1_prot_QAS68864.1_31	_DFGFESEDTGFDVTNVQTMTVTTNSR_.4	Filtered	Filtered	56774.9	2.4572e+06	42096.4	29642	Filtered	Filtered
MG550112.1_prot_QAS68864.1_31	_DFGFESEDTGFDVTNVQTM[Oxidation (M)]TVTTNSR_.4	Filtered	Filtered	28485.7	329774	Filtered	Filtered	Filtered	Filtered
MG550112.1_prot_QAS68864.1_31	_PGGGDEWGR_.2	34489.4	198485	1.25016e+06	16859792	69836.1	Filtered	Filtered	Filtered
MG550112.1_prot_QAS68864.1_31	_VVDSSGTGQVIVTIDDVHTGDKTAAEVFGR_.4	38741.3	960875	387843	10563415	693586	Filtered	Filtered	Filtered
MG550112.1_prot_QAS68864.1_31	_C[Carbamidomethyl (C)]RPGGGDEWGR_.2	18742.6	131178	150494	6821170	79252.9	Filtered	Filtered	Filtered
MG550112.1_prot_QAS68864.1_31	_C[Carbamidomethyl (C)]RPGGGDEWGR_.3	15978	1637.11	1735.55	571419	32456.9	Filtered	Filtered	Filtered
MG550112.1_prot_QAS68864.1_31	_SSIDILVDDIRVVDSSGTGQVIVTIDDVHTGDKTAAEVFGR_.5	13844.9	237131	434581	497084	16940	Filtered	Filtered	Filtered
MG550112.1_prot_QAS68864.1_31	_YSFGTAQDFTGK_.2	28030242	253907232	601484352	6111005184	144351088	13018659	Filtered	8666002
MG550112.1_prot_QAS68864.1_31	_YSFGTAQDFTGK_.3	Filtered	Filtered	Filtered	69800.9	Filtered	Filtered	Filtered	Filtered
MG550112.1_prot_QAS68864.1_31	_SSIDILVDDIR_.2	24923708	234978768	450730624	3377487360	34779888	8041059	Filtered	311008
MG550112.1_prot_QAS68864.1_31	_LTTQEFK_.2	15928857	99691488	231895760	3147764224	35338124	3.64722e+06	Filtered	Filtered
MG550112.1_prot_QAS68864.1_31	_LTTQEFK_.1	Filtered	35005	134544	1.24898e+06	Filtered	Filtered	Filtered	Filtered
MG550112.1_prot_QAS68864.1_31	_IDVSGSSDSTPIK_.2	14936190	93631416	235576480	3024473600	28413826	5667731	Filtered	4968007
MG550112.1_prot_QAS68864.1_31	_IDVSGSSDSTPIK_.3	Filtered	Filtered	Filtered	726235	Filtered	Filtered	Filtered	Filtered
MG550112.1_prot_QAS68864.1_31	_FLDQSSSK_.2	8.38537e+06	41874828	114941040	1281558528	11730817	3.11404e+06	Filtered	Filtered
MG550112.1_prot_QAS68864.1_31	_FLDQSSSK_.1	Filtered	18207.9	60959.3	412330	Filtered	Filtered	Filtered	Filtered
MG550112.1_prot_QAS68864.1_31	_NFEDLSGWTANIGSLSAETSDVYVGSQSAR_.4	396441	2727641	8704254	141191632	18424360	2.19754e+06	Filtered	221471
MG550112.1_prot_QAS68864.1_31	_NFEDLSGWTANIGSLSAETSDVYVGSQSAR_.5	Filtered	3401.35	38245.8	671176	100948	Filtered	Filtered	Filtered
MG550112.1_prot_QAS68864.1_31	_NFEDLSGWTANIGSLSAETSDVYVGSQSAR_.6	Filtered	Filtered	Filtered	46873.6	Filtered	Filtered	Filtered	Filtered
MG550112.1_prot_QAS68864.1_31	_GFSMALK_.1	7073.3	45465.8	409053	7337716	Filtered	Filtered	Filtered	Filtered
MG550112.1_prot_QAS68864.1_31	_SSIDILVDDIRVVDSSGTGQVIVTIDDVHTGDK_.4	10897.7	247116	330351	438040	Filtered	Filtered	Filtered	Filtered
MG550112.1_prot_QAS68864.1_31	_IDVSGSSDSTPIKIR_.3	Filtered	44806.5	56377.4	698077	29138.1	Filtered	Filtered	Filtered
MG550112.1_prot_QAS68864.1_31	_C[Carbamidomethyl (C)]RPGGGDEWGRR_.3	Filtered	10541.4	1538.39	85303.2	3855.59	Filtered	Filtered	Filtered
MG550112.1_prot_QAS68864.1_31	_RDFGFESEDTGFDVTNVQTMTVTTNSR_.4	25545.3	142287	718602	12590699	6.45591e+06	101811	Filtered	Filtered
MG550112.1_prot_QAS68864.1_31	_RDFGFESEDTGFDVTNVQTM[Oxidation (M)]TVTTNSR_.4	Filtered	17236.9	Filtered	371690	Filtered	Filtered	Filtered	Filtered
MG550112.1_prot_QAS68864.1_31	_RDFGFESEDTGFDVTNVQTMTVTTNSR_.5	Filtered	Filtered	Filtered	71191.2	Filtered	Filtered	Filtered	Filtered
MG550112.1_prot_QAS68864.1_31	_YGIPIGLAANAKFLDQSSSK_.3	Filtered	135785	348200	2.35739e+06	Filtered	Filtered	Filtered	Filtered
MG550112.1_prot_QAS68864.1_31	_LTTQEFKDLLAKPHVYAVNHGYNHYDYGSYSIDEIEDDVIR_.5	Filtered	32317.8	184533	994837	Filtered	Filtered	Filtered	Filtered
MG550112.1_prot_QAS68864.1_31	_GFSMALKR_.2	Filtered	180751	122521	864136	Filtered	Filtered	Filtered	Filtered
MG550112.1_prot_QAS68864.1_31	_YSFGTAQDFTGKGFSMALK_.3	Filtered	54146.4	Filtered	1.70384e+06	Filtered	Filtered	Filtered	Filtered
MG550112.1_prot_QAS68864.1_31	_TGLNPDGLGRTAAFSNTSAESVSAVDATIDRLYAQDR_.4	Filtered	Filtered	122163	1.07726e+06	Filtered	Filtered	Filtered	Filtered
MG550112.1_prot_QAS68864.1_31	_YSFGTAQDFTGKGFSMALKR_.4	Filtered	91196.3	185187	671645	Filtered	Filtered	Filtered	Filtered
MG550112.1_prot_QAS68864.1_31	_FLDQSSSKLTTQEFK_.3	Filtered	Filtered	59672.9	687484	Filtered	Filtered	Filtered	Filtered
MG550112.1_prot_QAS68864.1_31	_LTTQEFKDLLAK_.3	Filtered	Filtered	43652.4	594388	Filtered	Filtered	Filtered	Filtered
MG550112.1_prot_QAS68864.1_31	_M[Oxidation (M)]TGLNPDGLGR_.2	Filtered	0.327984	0.328127	11396.9	Filtered	Filtered	Filtered	Filtered
MG550112.1_prot_QAS68864.1_31	_MTGLNPDGLGR_.2	Filtered	Filtered	9135.86	358541	Filtered	Filtered	Filtered	Filtered
MG550112.1_prot_QAS68864.1_31	_[Acetyl (Protein N-term)]MTGLNPDGLGR_.2	Filtered	Filtered	0.451431	13219.2	Filtered	Filtered	Filtered	Filtered
MG550112.1_prot_QAS68864.1_31	_RIDVSGSSDSTPIKIR_.3	Filtered	Filtered	43785.5	278699	Filtered	Filtered	Filtered	Filtered
MG550112.1_prot_QAS68864.1_31	_IEIPTDSRQLFSTR_.3	Filtered	Filtered	11475.7	126613	Filtered	Filtered	Filtered	Filtered
MG550112.1_prot_QAS68864.1_31	_PGGGDEWGRR_.2	Filtered	Filtered	Filtered	91012	4159.3	Filtered	Filtered	Filtered
MG550112.1_prot_QAS68864.1_31	_GFSMALKRIDVSGSSDSTPIK_.3	Filtered	Filtered	16858.8	38849.6	Filtered	Filtered	Filtered	Filtered
MG550112.1_prot_QAS68864.1_31	_GTVLRNFEDLSGWTANIGSLSAETSDVYVGSQSAR_.4	Filtered	Filtered	Filtered	82764.7	Filtered	Filtered	Filtered	Filtered
MG550112.1_prot_QAS68864.1_31	_LVDGNTNYRTFSAR_.3	Filtered	Filtered	Filtered	60973.8	Filtered	Filtered	Filtered	Filtered
MG550112.1_prot_QAS68864.1_31	_LYAQDRIEIPTDSR_.2	Filtered	Filtered	Filtered	57725	Filtered	Filtered	Filtered	Filtered
MG550112.1_prot_QAS68864.1_31	_QLFSTRGTVLR_.3	Filtered	Filtered	Filtered	53228.3	Filtered	Filtered	Filtered	Filtered
MG550112.1_prot_QAS68868.1_35	_YEHNVNVEITYAK_.3	581810816	3.57453e+06	149550	145070	154978	5307.74	Filtered	311923
MG550112.1_prot_QAS68868.1_35	_YEHNVNVEITYAK_.2	61087248	383114	34286.4	0.292122	8993.47	Filtered	Filtered	11882.9
MG550112.1_prot_QAS68868.1_35	_DVTITPAYEHAELYTIDSTFR_.3	284647552	4.43991e+06	340500	Filtered	Filtered	Filtered	Filtered	127643
MG550112.1_prot_QAS68868.1_35	_DVTITPAYEHAELYTIDSTFR_.4	6412939	109837	Filtered	Filtered	Filtered	Filtered	Filtered	Filtered
MG550112.1_prot_QAS68868.1_35	_DVTITPAYEHAELYTIDSTFRDEVK_.4	271335616	3.68181e+06	121489	Filtered	173144	0.341217	Filtered	27753.3
MG550112.1_prot_QAS68868.1_35	_DVTITPAYEHAELYTIDSTFRDEVK_.3	8.38191e+06	71357.4	64676.7	Filtered	Filtered	Filtered	Filtered	Filtered
MG550112.1_prot_QAS68868.1_35	_DVTITPAYEHAELYTIDSTFRDEVK_.5	46763.3	Filtered	Filtered	Filtered	Filtered	Filtered	Filtered	Filtered
MG550112.1_prot_QAS68868.1_35	_TTAVENVVFPELPLDSATYGEYEEYSLTGSGR_.4	67154344	1073848	98614.6	Filtered	Filtered	26438.3	Filtered	Filtered
MG550112.1_prot_QAS68868.1_35	_TTAVENVVFPELPLDSATYGEYEEYSLTGSGR_.5	62745.2	941.581	Filtered	Filtered	Filtered	Filtered	Filtered	Filtered
MG550112.1_prot_QAS68868.1_35	_SVTNLADTSGV_.2	318481696	1799661	Filtered	Filtered	Filtered	Filtered	Filtered	Filtered
MG550112.1_prot_QAS68868.1_35	_FNLENVTPSASGGFER_.3	151167104	1.65518e+06	107405	Filtered	Filtered	Filtered	Filtered	66922.1
MG550112.1_prot_QAS68868.1_35	_FNLENVTPSASGGFER_.2	15564050	154566	Filtered	Filtered	Filtered	Filtered	Filtered	Filtered
MG550112.1_prot_QAS68868.1_35	_FNLENVTPSASGGFER_.4	18117.5	Filtered	Filtered	Filtered	Filtered	Filtered	Filtered	Filtered
MG550112.1_prot_QAS68868.1_35	_DVTITPAYEHAELYTIDSTFRDEVKR_.5	9012750	219746	Filtered	Filtered	Filtered	Filtered	Filtered	Filtered
MG550112.1_prot_QAS68868.1_35	_DVTITPAYEHAELYTIDSTFRDEVKR_.4	7960056	232331	Filtered	Filtered	Filtered	Filtered	Filtered	Filtered
MG550112.1_prot_QAS68868.1_35	_RYEHNVNVEITYAK_.4	10082401	99155.8	Filtered	Filtered	Filtered	Filtered	Filtered	Filtered
MG550112.1_prot_QAS68868.1_35	_RYEHNVNVEITYAK_.3	3.29769e+06	47379	Filtered	Filtered	Filtered	Filtered	Filtered	Filtered
MG550112.1_prot_QAS68868.1_35	_RYEHNVNVEITYAK_.2	1.1115e+06	6491.5	Filtered	Filtered	Filtered	Filtered	Filtered	Filtered
MG550112.1_prot_QAS68868.1_35	_RYEHNVNVEITYAKFSLEFAQEWLGGPGATATASQDDSDPMK_.5	241309	6632.5	784.384	Filtered	Filtered	Filtered	Filtered	Filtered
MG550112.1_prot_QAS68868.1_35	_RYEHNVNVEITYAKFSLEFAQEWLGGPGATATASQDDSDPM[Oxidation (M)]K_.5	206874	Filtered	Filtered	Filtered	Filtered	Filtered	Filtered	Filtered
MG550112.1_prot_QAS68868.1_35	_RYEHNVNVEITYAKFSLEFAQEWLGGPGATATASQDDSDPMK_.6	100653	Filtered	Filtered	Filtered	Filtered	Filtered	Filtered	Filtered
MG550112.1_prot_QAS68868.1_35	_FSLEFAQEWLGGPGATATASQDDSDPMK_.4	1.91195e+06	Filtered	Filtered	Filtered	Filtered	Filtered	Filtered	Filtered
MG550112.1_prot_QAS68868.1_35	_FSLEFAQEWLGGPGATATASQDDSDPMK_.3	1458639	Filtered	Filtered	Filtered	Filtered	Filtered	Filtered	Filtered
MG550112.1_prot_QAS68868.1_35	_FSLEFAQEWLGGPGATATASQDDSDPM[Oxidation (M)]K_.3	384738	Filtered	Filtered	Filtered	Filtered	Filtered	Filtered	Filtered
MG550112.1_prot_QAS68868.1_35	_FSLEFAQEWLGGPGATATASQDDSDPM[Oxidation (M)]K_.4	358938	Filtered	Filtered	Filtered	Filtered	Filtered	Filtered	Filtered
MG550112.1_prot_QAS68868.1_35	_[Acetyl (Protein N-term)]ATSPEGIWSNSGALTFEDPADDSEILFAGVR_.4	2073400	48720.9	Filtered	Filtered	Filtered	Filtered	Filtered	Filtered
MG550112.1_prot_QAS68868.1_35	_ATSPEGIWSNSGALTFEDPADDSEILFAGVR_.4	1.29297e+06	Filtered	Filtered	Filtered	Filtered	Filtered	Filtered	Filtered
MG550112.1_prot_QAS68868.1_35	_ATSPEGIWSNSGALTFEDPADDSEILFAGVR_.5	86799.1	Filtered	Filtered	Filtered	Filtered	Filtered	Filtered	Filtered
MG550112.1_prot_QAS68868.1_35	_[Acetyl (Protein N-term)]ATSPEGIWSNSGALTFEDPADDSEILFAGVR_.5	16057.8	Filtered	Filtered	Filtered	Filtered	Filtered	Filtered	Filtered
MG550112.1_prot_QAS68868.1_35	_FSLEFAQEWLGGPGATATASQDDSDPM[Oxidation (M)]KFNLENVTPSASGGFER_.6	471361	Filtered	Filtered	Filtered	Filtered	Filtered	Filtered	Filtered
MG550112.1_prot_QAS68868.1_35	_FSLEFAQEWLGGPGATATASQDDSDPMKFNLENVTPSASGGFER_.6	277958	Filtered	Filtered	Filtered	Filtered	Filtered	Filtered	Filtered
MG550112.1_prot_QAS68868.1_35	_YEHNVNVEITYAKFSLEFAQEWLGGPGATATASQDDSDPMK_.5	254259	Filtered	Filtered	Filtered	Filtered	Filtered	Filtered	Filtered
MG550112.1_prot_QAS68868.1_35	_YEHNVNVEITYAKFSLEFAQEWLGGPGATATASQDDSDPM[Oxidation (M)]K_.5	207740	Filtered	Filtered	Filtered	Filtered	Filtered	Filtered	Filtered
MG550112.1_prot_QAS68868.1_35	_DEVKRYEHNVNVEITYAK_.4	63219.2	Filtered	Filtered	Filtered	Filtered	Filtered	Filtered	Filtered
MG550112.1_prot_QAS68868.1_35	_DEVKRYEHNVNVEITYAK_.3	28888.5	Filtered	Filtered	Filtered	Filtered	Filtered	Filtered	Filtered
MG550112.1_prot_QAS68868.1_35	_MATSPEGIWSNSGALTFEDPADDSEILFAGVR_.4	1324.88	Filtered	Filtered	Filtered	Filtered	Filtered	Filtered	Filtered
MG550112.1_prot_QAS68873.1_40	_IDSGVNDVR_.2	31350.9	199525	545159	72694864	555745	216318	Filtered	312595
MG550112.1_prot_QAS68873.1_40	_EWGTNLIDK_.2	Filtered	362753	1.4278e+06	105365528	222624	308258	Filtered	138255
MG550112.1_prot_QAS68873.1_40	_NWLSELR_.2	76327.9	777282	1.39949e+06	72642048	84076	Filtered	Filtered	99352.4
MG550112.1_prot_QAS68873.1_40	_NWLDFGWDIMTLDAR_.3	Filtered	2491.77	184722	4444240	Filtered	6100.31	Filtered	14427.4
MG550112.1_prot_QAS68873.1_40	_NWLDFGWDIM[Oxidation (M)]TLDAR_.3	Filtered	4408.5	0.295822	541798	Filtered	1455.17	Filtered	Filtered
MG550112.1_prot_QAS68873.1_40	_SADMFINDLTSR_.2	41189.5	329880	1.07442e+06	140971552	758102	189869	Filtered	95125.2
MG550112.1_prot_QAS68873.1_40	_SADM[Oxidation (M)]FINDLTSR_.2	14849.5	170916	328104	16360154	Filtered	200605	Filtered	78875.1
MG550112.1_prot_QAS68873.1_40	_SADMFINDLTSR_.3	Filtered	Filtered	Filtered	232348	Filtered	Filtered	Filtered	Filtered
MG550112.1_prot_QAS68873.1_40	_SADM[Oxidation (M)]FINDLTSR_.3	Filtered	Filtered	Filtered	21295.8	Filtered	Filtered	Filtered	Filtered
MG550112.1_prot_QAS68873.1_40	_KGWDILTK_.2	12682.4	449643	914629	152056080	1.69785e+06	Filtered	Filtered	282931
MG550112.1_prot_QAS68873.1_40	_KGWDILTK_.1	Filtered	Filtered	Filtered	7952.15	Filtered	Filtered	Filtered	Filtered
MG550112.1_prot_QAS68873.1_40	_GFFTGLASDLNEWGGNVASDAR_.3	38648.8	346499	1.41228e+06	125896680	1.84407e+06	165040	Filtered	164613
MG550112.1_prot_QAS68873.1_40	_GFFTGLASDLNEWGGNVASDAR_.4	Filtered	0.349213	Filtered	366899	Filtered	Filtered	Filtered	Filtered
MG550112.1_prot_QAS68873.1_40	_GWDILTK_.2	Filtered	109558	395704	16066301	423113	Filtered	Filtered	Filtered
MG550112.1_prot_QAS68873.1_40	_GWDILTK_.1	Filtered	Filtered	Filtered	32098.5	Filtered	Filtered	Filtered	Filtered
MG550112.1_prot_QAS68873.1_40	_QPFAGGFFGGGNATIDGR_.3	Filtered	46055.6	30420.1	7799561	177963	Filtered	Filtered	Filtered
MG550112.1_prot_QAS68873.1_40	_QPFAGGFFGGGNATIDGR_.2	Filtered	2139.32	Filtered	348913	Filtered	Filtered	Filtered	Filtered
MG550112.1_prot_QAS68873.1_40	_NIGAEVGIDVPTIGGGGDGGGGGGNSSR_.3	Filtered	37286.3	Filtered	6934928	Filtered	4744.4	Filtered	Filtered
MG550112.1_prot_QAS68873.1_40	_NIGAEVGIDVPTIGGGGDGGGGGGNSSR_.4	Filtered	Filtered	Filtered	103622	Filtered	Filtered	Filtered	Filtered
MG550112.1_prot_QAS68873.1_40	_QTMDNIETIINEFPEDFGTMLK_.3	Filtered	4701.44	23824	2.9532e+06	Filtered	Filtered	Filtered	4133.9
MG550112.1_prot_QAS68873.1_40	_QTM[Oxidation (M)]DNIETIINEFPEDFGTMLK_.3	Filtered	Filtered	4090.42	296853	Filtered	Filtered	Filtered	Filtered
MG550112.1_prot_QAS68873.1_40	_QTMDNIETIINEFPEDFGTM[Oxidation (M)]LK_.3	Filtered	Filtered	Filtered	498327	Filtered	Filtered	Filtered	Filtered
MG550112.1_prot_QAS68873.1_40	_QTMDNIETIINEFPEDFGTMLK_.4	Filtered	Filtered	Filtered	117888	Filtered	Filtered	Filtered	Filtered
MG550112.1_prot_QAS68873.1_40	_EWGTNLIDKFTGGIR_.3	Filtered	Filtered	19660.3	3.71977e+06	16350.5	Filtered	Filtered	Filtered
MG550112.1_prot_QAS68873.1_40	_EWGTNLIDKFTGGIR_.2	Filtered	Filtered	Filtered	25563.7	Filtered	Filtered	Filtered	Filtered
MG550112.1_prot_QAS68873.1_40	_SEGVSETQQNLEGVENAMEDTADSAGDSAAELETFSK_.5	Filtered	Filtered	Filtered	837144	12884.7	Filtered	Filtered	Filtered
MG550112.1_prot_QAS68873.1_40	_SEGVSETQQNLEGVENAMEDTADSAGDSAAELETFSK_.4	Filtered	Filtered	Filtered	445775	Filtered	210980	Filtered	Filtered
MG550112.1_prot_QAS68873.1_40	_GFFTGLASDLNEWGGNVASDAREWGTNLIDKFTGGIR_.4	Filtered	Filtered	Filtered	161629	Filtered	Filtered	Filtered	Filtered
MG550112.1_prot_QAS68873.1_40	_SADMFINDLTSRIDSGVNDVR_.3	Filtered	Filtered	Filtered	25044.6	Filtered	Filtered	Filtered	Filtered
MG550112.1_prot_QAS68873.1_40	_ISGLRNWLSELR_.3	Filtered	Filtered	Filtered	5542.12	Filtered	Filtered	Filtered	Filtered
MG550112.1_prot_QAS68873.1_40	_QISESTGR_.2	Filtered	Filtered	Filtered	1179.88	Filtered	Filtered	Filtered	Filtered
MG550112.1_prot_QAS68873.1_40	_GWDILTKSADMFINDLTSR_.3	Filtered	Filtered	Filtered	148.123	Filtered	Filtered	Filtered	Filtered
MG550112.1_prot_QAS68874.1_41	_AIPVGSSPFR_.2	203849392	1.00859e+06	304028	243164	21778908	119380	Filtered	18519.2
MG550112.1_prot_QAS68874.1_41	_GWVTVPTLEFR_.2	93347008	875307	313319	163220	22381744	12212.3	Filtered	Filtered
MG550112.1_prot_QAS68874.1_41	_TVGRPNDAVR_.2	3503647	26094.3	7830.17	8917.69	901785	Filtered	Filtered	Filtered
MG550112.1_prot_QAS68874.1_41	_VTNDVFTFSFETLDNIPATLNALTDNVFR_.4	717383	13958.9	3464.49	Filtered	162092	5151.12	Filtered	Filtered
MG550112.1_prot_QAS68874.1_41	_LYDYSTSHQLADLVK_.3	67130496	424816	187626	96434.1	13049261	Filtered	Filtered	Filtered
MG550112.1_prot_QAS68874.1_41	_LYDYSTSHQLADLVK_.2	141324	Filtered	Filtered	Filtered	79546.3	Filtered	Filtered	Filtered
MG550112.1_prot_QAS68874.1_41	_DLVDVSLSLTR_.2	70431072	921591	194202	179237	5493256	196493	Filtered	Filtered
MG550112.1_prot_QAS68874.1_41	_DLVDVSLSLTR_.3	90795.8	Filtered	Filtered	Filtered	Filtered	Filtered	Filtered	Filtered
MG550112.1_prot_QAS68874.1_41	_KDLVDVSLSLTR_.3	7084988	110284	40267.1	14537.5	636486	5256.99	Filtered	Filtered
MG550112.1_prot_QAS68874.1_41	_KDLVDVSLSLTR_.2	4.51074e+06	53596.3	Filtered	Filtered	2.50024e+06	Filtered	Filtered	Filtered
MG550112.1_prot_QAS68874.1_41	_GGTSVDIPLVEEGGEILLSSTFGKPEVNVR_.4	6922179	66804.1	14972.5	Filtered	2.30885e+06	5278.46	Filtered	Filtered
MG550112.1_prot_QAS68874.1_41	_GGTSVDIPLVEEGGEILLSSTFGKPEVNVR_.5	176925	1416.35	Filtered	Filtered	62695.9	Filtered	Filtered	Filtered
MG550112.1_prot_QAS68874.1_41	_TASTTPLELQIPQDAYPDTVTVAPAAGQASALTLEYPAGR_.5	3318755	43853.1	Filtered	Filtered	720316	Filtered	Filtered	Filtered
MG550112.1_prot_QAS68874.1_41	_TASTTPLELQIPQDAYPDTVTVAPAAGQASALTLEYPAGR_.6	1.41323e+06	18121.4	Filtered	Filtered	674682	Filtered	Filtered	Filtered
MG550112.1_prot_QAS68874.1_41	_VIDSWSGLQTFQLVGK_.2	430627	Filtered	953.046	Filtered	66173.7	Filtered	Filtered	Filtered
MG550112.1_prot_QAS68874.1_41	_VIDSWSGLQTFQLVGK_.3	9882562	Filtered	Filtered	Filtered	2.09644e+06	Filtered	Filtered	Filtered
MG550112.1_prot_QAS68874.1_41	_GVGDQQATTPTTTGTGPVEVTAGGTTVQLPSSGLSVER_.5	2.03748e+06	Filtered	Filtered	Filtered	616548	Filtered	Filtered	Filtered
MG550112.1_prot_QAS68874.1_41	_GVGDQQATTPTTTGTGPVEVTAGGTTVQLPSSGLSVER_.4	416885	Filtered	Filtered	Filtered	99070.6	Filtered	Filtered	Filtered
MG550112.1_prot_QAS68874.1_41	_GVGDQQATTPTTTGTGPVEVTAGGTTVQLPSSGLSVER_.6	71043.6	Filtered	Filtered	Filtered	Filtered	Filtered	Filtered	Filtered
MG550112.1_prot_QAS68874.1_41	_DGVTLDFNGLLGLGSVK_.3	222436	10110.4	Filtered	Filtered	151376	Filtered	Filtered	Filtered
MG550112.1_prot_QAS68874.1_41	_DGVTLDFNGLLGLGSVK_.2	20447.2	Filtered	Filtered	Filtered	13650	Filtered	Filtered	Filtered
MG550112.1_prot_QAS68874.1_41	_GGTSVDIPLVEEGGEILLSSTFGK_.3	71621	Filtered	Filtered	Filtered	155254	Filtered	Filtered	Filtered
MG550112.1_prot_QAS68874.1_41	_EQLGRDGVTLDFNGLLGLGSVK_.3	35163.1	Filtered	Filtered	Filtered	100258	Filtered	Filtered	Filtered
MG550112.1_prot_QAS68874.1_41	_KSGGSLNPR_.2	174110	Filtered	Filtered	Filtered	Filtered	Filtered	Filtered	Filtered
MG550112.1_prot_QAS68874.1_41	_AKVTNDVFTFSFETLDNIPATLNALTDNVFR_.4	23764.7	Filtered	Filtered	Filtered	Filtered	Filtered	Filtered	Filtered
MG550112.1_prot_QAS68874.1_41	_GWVTVPTLEFRR_.3	22682.8	Filtered	Filtered	Filtered	Filtered	Filtered	Filtered	Filtered
MG550112.1_prot_QAS68874.1_41	_VDATLSR_.1	18063.8	Filtered	Filtered	Filtered	Filtered	Filtered	Filtered	Filtered
MG550112.1_prot_QAS68874.1_41	_VDPNSVR_.1	10554.1	Filtered	Filtered	Filtered	Filtered	Filtered	Filtered	Filtered
MG550112.1_prot_QAS68874.1_41	_MVDATLSR_.2	896.604	Filtered	Filtered	Filtered	Filtered	Filtered	Filtered	Filtered
MG550112.1_prot_QAS68874.1_41	_DLVDVSLSLTRVDPNSVR_.4	Filtered	Filtered	Filtered	Filtered	Filtered	Filtered	Filtered	1576.66
MG550112.1_prot_QAS68875.1_42	_FSGQWEFR_.2	6394953	683941248	2.39038e+06	1.26454e+06	2.56016e+06	Filtered	Filtered	167325
MG550112.1_prot_QAS68875.1_42	_SGNGLSAPSDPSVK_.2	41814.5	5824725	0.657059	873.749	0.389065	Filtered	Filtered	Filtered
MG550112.1_prot_QAS68875.1_42	_AANNFSVTWEVFGR_.3	190724	14451221	234938	166992	78644.3	Filtered	Filtered	13798.8
MG550112.1_prot_QAS68875.1_42	_AANNFSVTWEVFGR_.2	10835.5	1.11804e+06	0.323959	3471.67	Filtered	Filtered	Filtered	Filtered
MG550112.1_prot_QAS68875.1_42	_LGTVNSSTGSTTR_.2	42150.1	1.79494e+06	7951.23	5835.09	13198.9	Filtered	Filtered	Filtered
MG550112.1_prot_QAS68875.1_42	_HEDGGSDEISVGGLSGDLADPQDPK_.3	7.29167e+06	215081216	1.9541e+06	312008	Filtered	Filtered	Filtered	Filtered
MG550112.1_prot_QAS68875.1_42	_ADTTIIDAVVFPQDDGTGVSNGDEDYDSAGYLASLAR_.5	104930	2.23922e+06	42436.6	Filtered	38287.8	Filtered	Filtered	Filtered
MG550112.1_prot_QAS68875.1_42	_ADTTIIDAVVFPQDDGTGVSNGDEDYDSAGYLASLAR_.4	82181.2	324405	21640.3	Filtered	89757.6	Filtered	Filtered	Filtered
MG550112.1_prot_QAS68875.1_42	_ADTTIIDAVVFPQDDGTGVSNGDEDYDSAGYLASLAR_.6	4689.24	76500.8	55.7832	Filtered	Filtered	Filtered	Filtered	Filtered
MG550112.1_prot_QAS68875.1_42	_VQVFEESSAPGTVELR_.3	2.94593e+06	148117984	429266	738228	351036	Filtered	Filtered	Filtered
MG550112.1_prot_QAS68875.1_42	_VQVFEESSAPGTVELR_.2	25037	763319	Filtered	Filtered	Filtered	Filtered	Filtered	Filtered
MG550112.1_prot_QAS68875.1_42	_VQVFEESSAPGTVELR_.4	1.20284	6412.93	Filtered	Filtered	Filtered	Filtered	Filtered	Filtered
MG550112.1_prot_QAS68875.1_42	_EDSNSPQTDTNVGTSTYTIADTFDEYLIR_.4	401415	27105528	307838	74837.2	107562	Filtered	Filtered	Filtered
MG550112.1_prot_QAS68875.1_42	_EDSNSPQTDTNVGTSTYTIADTFDEYLIR_.5	Filtered	194750	Filtered	Filtered	Filtered	Filtered	Filtered	Filtered
MG550112.1_prot_QAS68875.1_42	_AHAASHSADSADEISVENLSTTGSADTVPISQGDGTLSMGSIVPTDLQWR_.6	185242	5674097	259260	Filtered	Filtered	Filtered	Filtered	Filtered
MG550112.1_prot_QAS68875.1_42	_AHAASHSADSADEISVENLSTTGSADTVPISQGDGTLSM[Oxidation (M)]GSIVPTDLQWR_.6	18640.4	31494.5	Filtered	Filtered	Filtered	Filtered	Filtered	Filtered
MG550112.1_prot_QAS68875.1_42	_TYDTNLPDSVPYVVILPSSVTNVPLDTDVDNDVWLAVDPTSNDSVYIR_.6	Filtered	182158	Filtered	Filtered	Filtered	Filtered	Filtered	Filtered
MG550112.1_prot_QAS68875.1_42	_DIGPAGVP_.1	Filtered	173570	Filtered	Filtered	Filtered	Filtered	Filtered	Filtered
MG550112.1_prot_QAS68875.1_42	_SQPNTSTNLATAGFLAVISSPLGSLELFR_.3	Filtered	116743	Filtered	Filtered	Filtered	Filtered	Filtered	Filtered
MG550112.1_prot_QAS68876.1_43	_DAIFADIEER_.2	Filtered	63528.7	47094.4	76885.6	44542.8	Filtered	Filtered	6033363
MG550112.1_prot_QAS68877.1_44	_GVDNTQWFR_.2	3.54806e+06	388432576	891469	1.31803e+06	Filtered	8732.73	Filtered	Filtered
MG550112.1_prot_QAS68877.1_44	_SGSTLLTR_.2	1472765	126448568	101962	84468.2	Filtered	Filtered	Filtered	207711
MG550112.1_prot_QAS68877.1_44	_ENEQQGADVLEVEAYSFDQFLR_.3	881336	78551856	721224	394670	78488.7	8541.25	Filtered	36530.7
MG550112.1_prot_QAS68877.1_44	_ENEQQGADVLEVEAYSFDQFLR_.4	49.5711	20301.7	233.103	Filtered	Filtered	Filtered	Filtered	Filtered
MG550112.1_prot_QAS68877.1_44	_SYQGDPVENALR_.2	3.49114e+06	349456384	632080	980561	125228	37871.3	Filtered	Filtered
MG550112.1_prot_QAS68877.1_44	_SYQGDPVENALR_.3	Filtered	281850	Filtered	Filtered	Filtered	Filtered	Filtered	Filtered
MG550112.1_prot_QAS68877.1_44	_RGDVDDILSELSESVQR_.3	2.35017e+06	315524800	860507	1443268	24292.9	Filtered	Filtered	Filtered
MG550112.1_prot_QAS68877.1_44	_RGDVDDILSELSESVQR_.2	1812.74	282138	Filtered	468.493	Filtered	Filtered	Filtered	Filtered
MG550112.1_prot_QAS68877.1_44	_RGDVDDILSELSESVQR_.4	81.1754	124142	Filtered	0.33168	Filtered	Filtered	Filtered	Filtered
MG550112.1_prot_QAS68877.1_44	_WGVDETILTVVEK_.2	3.20737e+06	290640768	1.5965e+06	1166243	Filtered	Filtered	Filtered	Filtered
MG550112.1_prot_QAS68877.1_44	_WGVDETILTVVEK_.3	125620	10382611	59908.1	72870.8	Filtered	Filtered	Filtered	Filtered
MG550112.1_prot_QAS68877.1_44	_FTGYVVER_.2	3.36019e+06	278391456	643124	457096	0.477007	Filtered	Filtered	99582.3
MG550112.1_prot_QAS68877.1_44	_FTGYVVER_.1	Filtered	72281.6	Filtered	Filtered	Filtered	Filtered	Filtered	Filtered
MG550112.1_prot_QAS68877.1_44	_HILAEFLLDTDQR_.3	2530472	195937872	1572750	859896	632259	Filtered	Filtered	143585
MG550112.1_prot_QAS68877.1_44	_HILAEFLLDTDQR_.2	17930.4	2.22635e+06	Filtered	Filtered	Filtered	Filtered	Filtered	Filtered
MG550112.1_prot_QAS68877.1_44	_VNNATSGSVTFASPDTNVDTNISLNR_.3	1.43636e+06	116018144	1.6345e+06	272678	Filtered	85953.7	Filtered	145370
MG550112.1_prot_QAS68877.1_44	_VNNATSGSVTFASPDTNVDTNISLNR_.4	Filtered	1.11486e+06	17357.9	Filtered	Filtered	Filtered	Filtered	Filtered
MG550112.1_prot_QAS68877.1_44	_GGQAFEAYPR_.2	1.46492e+06	82472544	65040.9	Filtered	Filtered	Filtered	Filtered	30007.9
MG550112.1_prot_QAS68877.1_44	_YDIPELGK_.2	981255	71273016	188714	341124	Filtered	12732.9	Filtered	Filtered
MG550112.1_prot_QAS68877.1_44	_YDIPELGK_.1	1535.01	289218	Filtered	Filtered	Filtered	Filtered	Filtered	Filtered
MG550112.1_prot_QAS68877.1_44	_STNEDFGVGDDLEFFFQPR_.3	809678	57055772	1357884	327009	118294	42328.4	Filtered	Filtered
MG550112.1_prot_QAS68877.1_44	_STNEDFGVGDDLEFFFQPR_.4	Filtered	190003	2486.35	Filtered	Filtered	Filtered	Filtered	Filtered
MG550112.1_prot_QAS68877.1_44	_RENEQQGADVLEVEAYSFDQFLR_.3	468441	49293784	382690	255445	20570.9	Filtered	Filtered	Filtered
MG550112.1_prot_QAS68877.1_44	_RENEQQGADVLEVEAYSFDQFLR_.4	6791.98	1.79445e+06	12013.1	Filtered	Filtered	Filtered	Filtered	Filtered
MG550112.1_prot_QAS68877.1_44	_ELQRPLVTDISDAEDIGRK_.3	121520	29596532	59008	69509.2	Filtered	Filtered	Filtered	Filtered
MG550112.1_prot_QAS68877.1_44	_ELQRPLVTDISDAEDIGRK_.4	21054.2	3.0251e+06	14138.6	Filtered	Filtered	Filtered	Filtered	Filtered
MG550112.1_prot_QAS68877.1_44	_FNAANITVGDDQELTR_.3	210997	15992368	73276.6	59788.1	Filtered	Filtered	Filtered	Filtered
MG550112.1_prot_QAS68877.1_44	_FNAANITVGDDQELTR_.2	12170.9	817150	Filtered	Filtered	Filtered	Filtered	Filtered	0.328197
MG550112.1_prot_QAS68877.1_44	_ETVHIDR_.2	199584	16727298	49528.9	45343.8	Filtered	Filtered	Filtered	Filtered
MG550112.1_prot_QAS68877.1_44	_AIIPPNTSGIVGQTVR_.3	1718339	197092816	112419	162695	124586	Filtered	Filtered	40312.6
MG550112.1_prot_QAS68877.1_44	_AIIPPNTSGIVGQTVR_.2	111653	13468598	Filtered	Filtered	Filtered	Filtered	Filtered	Filtered
MG550112.1_prot_QAS68877.1_44	_AIIPPNTSGIVGQTVR_.4	Filtered	1574.48	Filtered	Filtered	Filtered	Filtered	Filtered	Filtered
MG550112.1_prot_QAS68877.1_44	_DAWTGAGNPDIANIVVGDDNSGLSR_.3	2.15598e+06	174947504	285250	46088.7	Filtered	Filtered	Filtered	Filtered
MG550112.1_prot_QAS68877.1_44	_DAWTGAGNPDIANIVVGDDNSGLSR_.4	1812.21	264322	Filtered	Filtered	Filtered	Filtered	Filtered	Filtered
MG550112.1_prot_QAS68877.1_44	_NTVTNDQTGNTISQALADIIQTDTPVR_.3	475599	34108008	129949	190130	28748.4	Filtered	Filtered	18630.9
MG550112.1_prot_QAS68877.1_44	_NTVTNDQTGNTISQALADIIQTDTPVR_.4	44348.2	4.9761e+06	15686	Filtered	Filtered	Filtered	Filtered	Filtered
MG550112.1_prot_QAS68877.1_44	_NTVTNDQTGNTISQALADIIQTDTPVR_.5	Filtered	42645.5	Filtered	Filtered	Filtered	Filtered	Filtered	Filtered
MG550112.1_prot_QAS68877.1_44	_VEAYVSEGTEPLDNR_.3	327789	24438692	51961.5	41894.2	Filtered	Filtered	Filtered	Filtered
MG550112.1_prot_QAS68877.1_44	_VEAYVSEGTEPLDNR_.2	55070.5	3289301	8141.78	Filtered	Filtered	Filtered	Filtered	Filtered
MG550112.1_prot_QAS68877.1_44	_VEAYVSEGTEPLDNR_.4	Filtered	0.499195	Filtered	Filtered	Filtered	Filtered	Filtered	Filtered
MG550112.1_prot_QAS68877.1_44	_GDVDDILSELSESVQR_.3	209182	25815112	58151.4	151630	Filtered	Filtered	Filtered	Filtered
MG550112.1_prot_QAS68877.1_44	_GDVDDILSELSESVQR_.2	15587.8	1.85474e+06	960.842	Filtered	Filtered	Filtered	Filtered	Filtered
MG550112.1_prot_QAS68877.1_44	_GDVDDILSELSESVQR_.4	Filtered	6652.16	Filtered	Filtered	Filtered	Filtered	Filtered	Filtered
MG550112.1_prot_QAS68877.1_44	_GIDEEFVIAAIEYR_.3	184470	19033576	232767	105671	Filtered	Filtered	Filtered	Filtered
MG550112.1_prot_QAS68877.1_44	_GIDEEFVIAAIEYR_.2	14204.9	1.58387e+06	Filtered	Filtered	Filtered	Filtered	Filtered	Filtered
MG550112.1_prot_QAS68877.1_44	_FTLTANDTSGNFYVELANDGSTFNR_.3	2041.82	1.07993e+06	39017.1	Filtered	Filtered	26379.1	Filtered	Filtered
MG550112.1_prot_QAS68877.1_44	_FTLTANDTSGNFYVELANDGSTFNR_.4	796.171	102610	Filtered	Filtered	Filtered	Filtered	Filtered	Filtered
MG550112.1_prot_QAS68877.1_44	_ELQRPLVTDISDAEDIGR_.3	1.27915e+06	151394784	505119	639689	Filtered	Filtered	Filtered	Filtered
MG550112.1_prot_QAS68877.1_44	_ELQRPLVTDISDAEDIGR_.4	Filtered	132318	Filtered	Filtered	Filtered	Filtered	Filtered	Filtered
MG550112.1_prot_QAS68877.1_44	_GVMTNDGQTAVR_.2	695314	61999160	17923.9	8820.1	Filtered	Filtered	Filtered	Filtered
MG550112.1_prot_QAS68877.1_44	_GVM[Oxidation (M)]TNDGQTAVR_.2	159802	6.42529e+06	Filtered	Filtered	Filtered	Filtered	Filtered	Filtered
MG550112.1_prot_QAS68877.1_44	_GVM[Oxidation (M)]TNDGQTAVR_.3	Filtered	2540.42	Filtered	Filtered	Filtered	Filtered	Filtered	Filtered
MG550112.1_prot_QAS68877.1_44	_IEMQGANR_.2	364712	30128362	83543	165232	Filtered	Filtered	Filtered	Filtered
MG550112.1_prot_QAS68877.1_44	_IEM[Oxidation (M)]QGANR_.2	Filtered	163047	Filtered	Filtered	Filtered	Filtered	Filtered	Filtered
MG550112.1_prot_QAS68877.1_44	_PLVTDISDAEDIGR_.2	205593	17845840	31216.3	Filtered	Filtered	Filtered	Filtered	Filtered
MG550112.1_prot_QAS68877.1_44	_PLVTDISDAEDIGR_.3	Filtered	391182	Filtered	Filtered	Filtered	Filtered	Filtered	Filtered
MG550112.1_prot_QAS68877.1_44	_KELQRPLVTDISDAEDIGR_.3	49806.7	10015439	28303.7	52332.3	Filtered	Filtered	Filtered	Filtered
MG550112.1_prot_QAS68877.1_44	_KELQRPLVTDISDAEDIGR_.4	Filtered	336227	Filtered	Filtered	Filtered	Filtered	Filtered	Filtered
MG550112.1_prot_QAS68877.1_44	_RNTVTNDQTGNTISQALADIIQTDTPVR_.4	41370.7	7534426	Filtered	Filtered	Filtered	Filtered	Filtered	Filtered
MG550112.1_prot_QAS68877.1_44	_RNTVTNDQTGNTISQALADIIQTDTPVR_.5	Filtered	169285	Filtered	Filtered	Filtered	Filtered	Filtered	Filtered
MG550112.1_prot_QAS68877.1_44	_PLVTDISDAEDIGRK_.3	79716.6	6.62933e+06	17619.8	34553.5	Filtered	Filtered	Filtered	Filtered
MG550112.1_prot_QAS68877.1_44	_PLVTDISDAEDIGRK_.2	Filtered	16201.2	Filtered	Filtered	Filtered	Filtered	Filtered	Filtered
MG550112.1_prot_QAS68877.1_44	_NSTLSGTVTTYGLYDAEPGDTIDITIDPR_.4	41165.2	2.80586e+06	63761.6	Filtered	Filtered	Filtered	Filtered	Filtered
MG550112.1_prot_QAS68877.1_44	_NSTLSGTVTTYGLYDAEPGDTIDITIDPR_.5	461.988	94457.2	Filtered	Filtered	Filtered	Filtered	Filtered	Filtered
MG550112.1_prot_QAS68877.1_44	_LDLQDSLGLPSPGTQR_.3	21156	2.00998e+06	Filtered	8025.18	Filtered	Filtered	Filtered	Filtered
MG550112.1_prot_QAS68877.1_44	_LDLQDSLGLPSPGTQR_.2	Filtered	147036	Filtered	Filtered	Filtered	Filtered	Filtered	Filtered
MG550112.1_prot_QAS68877.1_44	_TNTTLGNQTDSVSVTESLPSAK_.3	8886.97	1.83525e+06	Filtered	Filtered	Filtered	Filtered	Filtered	Filtered
MG550112.1_prot_QAS68877.1_44	_TNTTLGNQTDSVSVTESLPSAK_.4	Filtered	44156.3	Filtered	Filtered	Filtered	Filtered	Filtered	Filtered
MG550112.1_prot_QAS68877.1_44	_VVEYSATLTQSGVEEIGLETSTGTLLTR_.4	63947.6	1.05368e+06	278178	Filtered	Filtered	Filtered	Filtered	Filtered
MG550112.1_prot_QAS68877.1_44	_VVEYSATLTQSGVEEIGLETSTGTLLTR_.3	Filtered	306852	Filtered	Filtered	Filtered	Filtered	Filtered	Filtered
MG550112.1_prot_QAS68877.1_44	_LASSESTR_.2	9854.81	626039	Filtered	Filtered	Filtered	Filtered	Filtered	Filtered
MG550112.1_prot_QAS68877.1_44	_LGESQLGSPGTLK_.2	3909.76	400800	Filtered	Filtered	Filtered	Filtered	Filtered	Filtered
MG550112.1_prot_QAS68877.1_44	_LGESQLGSPGTLK_.3	Filtered	118749	Filtered	Filtered	Filtered	Filtered	Filtered	Filtered
MG550112.1_prot_QAS68877.1_44	_ITTTNAAAIVSVDVDAGGTSADADR_.4	Filtered	85992.1	5185.27	Filtered	Filtered	Filtered	Filtered	Filtered
MG550112.1_prot_QAS68877.1_44	_ITTTNAAAIVSVDVDAGGTSADADR_.3	Filtered	135632	Filtered	Filtered	Filtered	Filtered	Filtered	Filtered
MG550112.1_prot_QAS68877.1_44	_NRITTTNAAAIVSVDVDAGGTSADADR_.3	Filtered	139552	5460.89	Filtered	Filtered	Filtered	Filtered	Filtered
MG550112.1_prot_QAS68877.1_44	_NRITTTNAAAIVSVDVDAGGTSADADR_.4	Filtered	13618.7	Filtered	Filtered	Filtered	Filtered	Filtered	Filtered
MG550112.1_prot_QAS68877.1_44	_QGVEWTVVVDGEEQNNVWDVQVVDTANPFGDYAVFK_.5	Filtered	76203.4	3057.5	Filtered	Filtered	Filtered	Filtered	Filtered
MG550112.1_prot_QAS68877.1_44	_ITTTNAAAIVSVDVDAGGTSADADRFVNDGR_.4	Filtered	734525	Filtered	Filtered	Filtered	Filtered	Filtered	Filtered
MG550112.1_prot_QAS68877.1_44	_HILAEFLLDTDQRLASSESTR_.3	Filtered	367616	Filtered	Filtered	Filtered	Filtered	Filtered	Filtered
MG550112.1_prot_QAS68877.1_44	_HILAEFLLDTDQRLASSESTR_.4	Filtered	165528	Filtered	Filtered	Filtered	Filtered	Filtered	Filtered
MG550112.1_prot_QAS68877.1_44	_WGVDETILTVVEKR_.3	Filtered	191517	Filtered	Filtered	Filtered	Filtered	Filtered	Filtered
MG550112.1_prot_QAS68877.1_44	_SYQGDPVENALRDFAFK_.3	Filtered	171669	Filtered	Filtered	Filtered	Filtered	Filtered	Filtered
MG550112.1_prot_QAS68877.1_44	_EAINEVEVWFDDGEESVIVDDGTDKLDLQDSLGLPSPGTQR_.5	Filtered	104756	Filtered	Filtered	Filtered	Filtered	Filtered	Filtered
MG550112.1_prot_QAS68877.1_44	_EAINEVEVWFDDGEESVIVDDGTDKLDLQDSLGLPSPGTQR_.6	Filtered	58827.9	Filtered	Filtered	Filtered	Filtered	Filtered	Filtered
MG550112.1_prot_QAS68877.1_44	_GTRVEAYVSEGTEPLDNR_.3	Filtered	149092	Filtered	Filtered	Filtered	Filtered	Filtered	Filtered
MG550112.1_prot_QAS68877.1_44	_DAPKNRITTTNAAAIVSVDVDAGGTSADADR_.4	Filtered	106498	Filtered	Filtered	Filtered	Filtered	Filtered	Filtered
MG550112.1_prot_QAS68877.1_44	_VEAYVSEGTEPLDNRFTGYVVER_.3	Filtered	79494.7	Filtered	Filtered	Filtered	Filtered	Filtered	Filtered
MG550112.1_prot_QAS68877.1_44	_MDDRGGQAFEAYPR_.3	Filtered	66125	Filtered	Filtered	Filtered	Filtered	Filtered	Filtered
MG550112.1_prot_QAS68877.1_44	_NAVRDAWTGAGNPDIANIVVGDDNSGLSR_.3	Filtered	42065	Filtered	Filtered	Filtered	Filtered	Filtered	Filtered
MG550112.1_prot_QAS68877.1_44	_ETVHIDRGVDNTQWFR_.4	Filtered	31434.9	Filtered	Filtered	Filtered	Filtered	Filtered	Filtered
MG550112.1_prot_QAS68877.1_44	_ATFETPVDLSSDTVTVTLTVSNDDSVSR_.3	Filtered	27481.3	Filtered	Filtered	Filtered	Filtered	Filtered	Filtered

## Sheet: Coverage(not Pivot)
R.FileName	PG.ProteinAccessions	PG.Coverage	PG.Coverage (Global)
20221216_2022-87_01	MG550112.1_prot_QAS68846.1_13	0.397	0.727
20221216_2022-87_01	MG550112.1_prot_QAS68850.1_17	0.262	0.5
20221216_2022-87_01	MG550112.1_prot_QAS68851.1_18	0.161	0.161
20221216_2022-87_01	MG550112.1_prot_QAS68852.1_19	0.652	0.785
20221216_2022-87_01	MG550112.1_prot_QAS68853.1_20	0.756	0.854
20221216_2022-87_01	MG550112.1_prot_QAS68859.1_26	0.142	0.823
20221216_2022-87_01	MG550112.1_prot_QAS68863.1_30	0.246	0.246
20221216_2022-87_01	MG550112.1_prot_QAS68864.1_31	0.661	0.722
20221216_2022-87_01	MG550112.1_prot_QAS68868.1_35	1	1
20221216_2022-87_01	MG550112.1_prot_QAS68873.1_40	0.17	0.604
20221216_2022-87_01	MG550112.1_prot_QAS68874.1_41	0.912	0.912
20221216_2022-87_01	MG550112.1_prot_QAS68875.1_42	0.465	0.657
20221216_2022-87_01	MG550112.1_prot_QAS68877.1_44	0.491	0.639
20221216_2022-87_02	MG550112.1_prot_QAS68846.1_13	0.561	0.727
20221216_2022-87_02	MG550112.1_prot_QAS68850.1_17	0.323	0.5
20221216_2022-87_02	MG550112.1_prot_QAS68851.1_18	0.161	0.161
20221216_2022-87_02	MG550112.1_prot_QAS68852.1_19	0.669	0.785
20221216_2022-87_02	MG550112.1_prot_QAS68853.1_20	0.854	0.854
20221216_2022-87_02	MG550112.1_prot_QAS68859.1_26	0.39	0.823
20221216_2022-87_02	MG550112.1_prot_QAS68860.1_27	0.13	0.29
20221216_2022-87_02	MG550112.1_prot_QAS68863.1_30	0.246	0.246
20221216_2022-87_02	MG550112.1_prot_QAS68864.1_31	0.668	0.722
20221216_2022-87_02	MG550112.1_prot_QAS68868.1_35	0.994	1
20221216_2022-87_02	MG550112.1_prot_QAS68873.1_40	0.44	0.604
20221216_2022-87_02	MG550112.1_prot_QAS68874.1_41	0.611	0.912
20221216_2022-87_02	MG550112.1_prot_QAS68875.1_42	0.657	0.657
20221216_2022-87_02	MG550112.1_prot_QAS68876.1_43	0.132	0.132
20221216_2022-87_02	MG550112.1_prot_QAS68877.1_44	0.639	0.639
20221216_2022-87_03	MG550112.1_prot_QAS68846.1_13	0.631	0.727
20221216_2022-87_03	MG550112.1_prot_QAS68850.1_17	0.294	0.5
20221216_2022-87_03	MG550112.1_prot_QAS68851.1_18	0.161	0.161
20221216_2022-87_03	MG550112.1_prot_QAS68852.1_19	0.679	0.785
20221216_2022-87_03	MG550112.1_prot_QAS68853.1_20	0.854	0.854
20221216_2022-87_03	MG550112.1_prot_QAS68859.1_26	0.397	0.823
20221216_2022-87_03	MG550112.1_prot_QAS68860.1_27	0.29	0.29
20221216_2022-87_03	MG550112.1_prot_QAS68862.1_29	0.503	0.503
20221216_2022-87_03	MG550112.1_prot_QAS68863.1_30	0.246	0.246
20221216_2022-87_03	MG550112.1_prot_QAS68864.1_31	0.697	0.722
20221216_2022-87_03	MG550112.1_prot_QAS68868.1_35	0.728	1
20221216_2022-87_03	MG550112.1_prot_QAS68873.1_40	0.375	0.604
20221216_2022-87_03	MG550112.1_prot_QAS68874.1_41	0.467	0.912
20221216_2022-87_03	MG550112.1_prot_QAS68875.1_42	0.465	0.657
20221216_2022-87_03	MG550112.1_prot_QAS68876.1_43	0.132	0.132
20221216_2022-87_03	MG550112.1_prot_QAS68877.1_44	0.494	0.639
20221216_2022-87_04	MG550112.1_prot_QAS68846.1_13	0.573	0.727
20221216_2022-87_04	MG550112.1_prot_QAS68850.1_17	0.221	0.5
20221216_2022-87_04	MG550112.1_prot_QAS68851.1_18	0.161	0.161
20221216_2022-87_04	MG550112.1_prot_QAS68852.1_19	0.669	0.785
20221216_2022-87_04	MG550112.1_prot_QAS68853.1_20	0.83	0.854
20221216_2022-87_04	MG550112.1_prot_QAS68859.1_26	0.39	0.823
20221216_2022-87_04	MG550112.1_prot_QAS68860.1_27	0.29	0.29
20221216_2022-87_04	MG550112.1_prot_QAS68862.1_29	0.503	0.503
20221216_2022-87_04	MG550112.1_prot_QAS68863.1_30	0.246	0.246
20221216_2022-87_04	MG550112.1_prot_QAS68864.1_31	0.722	0.722
20221216_2022-87_04	MG550112.1_prot_QAS68868.1_35	0.082	1
20221216_2022-87_04	MG550112.1_prot_QAS68873.1_40	0.604	0.604
20221216_2022-87_04	MG550112.1_prot_QAS68874.1_41	0.204	0.912
20221216_2022-87_04	MG550112.1_prot_QAS68875.1_42	0.269	0.657
20221216_2022-87_04	MG550112.1_prot_QAS68876.1_43	0.132	0.132
20221216_2022-87_04	MG550112.1_prot_QAS68877.1_44	0.348	0.639
20221216_2022-87_05	MG550112.1_prot_QAS68846.1_13	0.391	0.727
20221216_2022-87_05	MG550112.1_prot_QAS68850.1_17	0.335	0.5
20221216_2022-87_05	MG550112.1_prot_QAS68851.1_18	0.161	0.161
20221216_2022-87_05	MG550112.1_prot_QAS68852.1_19	0.785	0.785
20221216_2022-87_05	MG550112.1_prot_QAS68853.1_20	0.825	0.854
20221216_2022-87_05	MG550112.1_prot_QAS68859.1_26	0.319	0.823
20221216_2022-87_05	MG550112.1_prot_QAS68860.1_27	0.29	0.29
20221216_2022-87_05	MG550112.1_prot_QAS68862.1_29	0.497	0.503
20221216_2022-87_05	MG550112.1_prot_QAS68863.1_30	0.246	0.246
20221216_2022-87_05	MG550112.1_prot_QAS68864.1_31	0.649	0.722
20221216_2022-87_05	MG550112.1_prot_QAS68868.1_35	0.241	1
20221216_2022-87_05	MG550112.1_prot_QAS68873.1_40	0.375	0.604
20221216_2022-87_05	MG550112.1_prot_QAS68874.1_41	0.818	0.912
20221216_2022-87_05	MG550112.1_prot_QAS68875.1_42	0.296	0.657
20221216_2022-87_05	MG550112.1_prot_QAS68876.1_43	0.132	0.132
20221216_2022-87_05	MG550112.1_prot_QAS68877.1_44	0.142	0.639
20221216_2022-87_06	MG550112.1_prot_QAS68846.1_13	0.27	0.727
20221216_2022-87_06	MG550112.1_prot_QAS68850.1_17	0.304	0.5
20221216_2022-87_06	MG550112.1_prot_QAS68851.1_18	0.161	0.161
20221216_2022-87_06	MG550112.1_prot_QAS68852.1_19	0.652	0.785
20221216_2022-87_06	MG550112.1_prot_QAS68853.1_20	0.708	0.854
20221216_2022-87_06	MG550112.1_prot_QAS68859.1_26	0.255	0.823
20221216_2022-87_06	MG550112.1_prot_QAS68862.1_29	0.503	0.503
20221216_2022-87_06	MG550112.1_prot_QAS68863.1_30	0.246	0.246
20221216_2022-87_06	MG550112.1_prot_QAS68864.1_31	0.617	0.722
20221216_2022-87_06	MG550112.1_prot_QAS68868.1_35	0.443	1
20221216_2022-87_06	MG550112.1_prot_QAS68873.1_40	0.387	0.604
20221216_2022-87_06	MG550112.1_prot_QAS68874.1_41	0.323	0.912
20221216_2022-87_06	MG550112.1_prot_QAS68877.1_44	0.127	0.639
20221216_2022-87_08	MG550112.1_prot_QAS68846.1_13	0.298	0.727
20221216_2022-87_08	MG550112.1_prot_QAS68850.1_17	0.158	0.5
20221216_2022-87_08	MG550112.1_prot_QAS68851.1_18	0.161	0.161
20221216_2022-87_08	MG550112.1_prot_QAS68852.1_19	0.652	0.785
20221216_2022-87_08	MG550112.1_prot_QAS68853.1_20	0.684	0.854
20221216_2022-87_08	MG550112.1_prot_QAS68859.1_26	0.823	0.823
20221216_2022-87_08	MG550112.1_prot_QAS68862.1_29	0.14	0.503
20221216_2022-87_08	MG550112.1_prot_QAS68863.1_30	0.246	0.246
20221216_2022-87_08	MG550112.1_prot_QAS68864.1_31	0.55	0.722
20221216_2022-87_08	MG550112.1_prot_QAS68868.1_35	0.342	1
20221216_2022-87_08	MG550112.1_prot_QAS68873.1_40	0.305	0.604
20221216_2022-87_08	MG550112.1_prot_QAS68874.1_41	0.098	0.912
20221216_2022-87_08	MG550112.1_prot_QAS68875.1_42	0.05	0.657
20221216_2022-87_08	MG550112.1_prot_QAS68876.1_43	0.132	0.132
20221216_2022-87_08	MG550112.1_prot_QAS68877.1_44	0.153	0.639
