# Supplementary material for: Cryo-EM resolves the structure of the archaeal dsDNA virus HFTV1 from head to tail
Source: Sci Adv. 2025 Oct 3;11(40):eadx1178. doi: 10.1126/sciadv.adx1178 (PMC12494034; doi:10.1126/sciadv.adx1178)
Supplement: Supplementary file 3 — Datasets S1 to S4 [file sciadv.adx1178_datasets_s1_to_s4.zip › adx1178_dataset_s2.xlsx]

## Sheet: Gp31
Pbd code	Protein HHpred hits	Probability [%]	E-value	P-value	Score	Aligned cols	Target Length	Query HMM	Template	Similarity	Sequence identity [%]
cd10927	CE4_u3; Putative catalytic domain of uncharacterized bacterial proteins from the carbohydrate esterase 4 superfamily.	99.85	2.2e-19	1.8e-24	160.9	201	230	202-408	2-227	0.124	13
cd10970	CE4_DAC_u1_6s; Putative catalytic NodB homology domain of uncharacterized prokaryotic polysaccharide deacetylases which	99.85	5.5e-19	4.7e-24	152.6	181	191	203-394	1-194	0.191	17
cd10930	CE4_u6; Putative catalytic domain of uncharacterized bacterial proteins from the carbohydrate esterase 4 superfamily.	99.83	1e-18	8.8e-24	156.1	202	242	202-411	3-238	0.07	14
cd10939	CE4_ArnD; Catalytic domain of Escherichia coli 4-deoxy-4-formamido-L-arabinose-phosphoundecaprenol deformylase ArnD and	99.83	1.2e-18	1e-23	162.3	197	286	204-411	1-267	0.094	12
5JMU_A	Peptidoglycan N-acetylglucosamine deacetylase; peptidoglycan N-acetylglucosamine deacetylase, HYDROLASE; HET: MSE; 1.54A	99.83	1.1e-18	9.4e-24	155.5	190	226	198-411	15-219	0.086	13
cd10960	CE4_NodB_like_1; Catalytic NodB homology domain of uncharacterized bacterial polysaccharide deacetylases.	99.82	5e-19	4.2e-24	157.8	193	238	203-411	1-235	0.043	13
cd10942	CE4_u11; Putative catalytic domain of uncharacterized bacterial proteins from the carbohydrate esterase 4 superfamily.	99.82	4e-18	3.4e-23	154.8	196	251	204-412	1-251	0.119	13
cd10978	CE4_Sll1306_like; Putative catalytic domain of Synechocystis sp. Sll1306 protein and other bacterial homologs.	99.82	2.1e-18	1.8e-23	159	203	273	198-412	36-267	0.015	9
cd10934	CE4_cadherin_MopE_like_N; N-terminal Putative NodB-like catalytic domain of hypothetical proteins containing C-terminal	99.82	1.8e-17	1.6e-22	150.5	204	277	198-412	10-264	0.031	14
3RXZ_B	Polysaccharide deacetylase; Structural Genomics, PSI-Biology, Midwest Center for Structural Genomics, MCSG, carbohydrate	99.81	2.7e-18	2.3e-23	159.5	204	300	197-412	19-280	0.039	11
cd10946	CE4_Mll8295_like; Putative catalytic NodB homology domain of uncharacterized Mll8295 protein encoded from Rhizobium loti	99.81	1.2e-17	1e-22	147.2	186	222	203-408	1-217	0.058	11
3WX7_B	Chitin oligosaccharide deacetylase; oligosaccharide deacetylace, carbohydrate-binding, HYDROLASE; HET: GOL; 1.349A {Vibr	99.81	3.6e-18	3.1e-23	166.1	197	402	201-411	1-309	0.135	15
cd10962	CE4_GT2-like; Catalytic NodB homology domain of uncharacterized bacterial glycosyl transferase, group 2-like family prot	99.8	1.2e-17	1e-22	144.1	184	197	203-410	1-196	0.126	14
cd10967	CE4_GLA_like_6s; Putative catalytic NodB homology domain of gellan lyase and similar proteins. This family is represente	99.8	2.5e-17	2.2e-22	143.6	182	200	203-397	1-202	0.133	17
7FBW_A	Predicted xylanase/chitin deacetylase; Acetylxylan esterase, HYDROLASE; 1.9A {Caldanaerobacter subterraneus subsp. tengc	99.79	1.3e-17	1.1e-22	156.6	198	304	186-411	100-302	0.159	11
2VYO_A	POLYSACCHARIDE DEACETYLASE DOMAIN-CONTAINING PROTEIN ECU11_0510; HYDROLASE, CE4 ESTERASE, NATIVE PROTEIN, MICROSPORIDIAN	99.79	1.2e-17	9.9e-23	152.6	188	254	198-411	21-218	0.176	15
2CC0_A	ACETYL-XYLAN ESTERASE; HYDROLASE, CARBOHYDRATE ESTERASE; 1.6A {STREPTOMYCES LIVIDANS} SCOP: c.6.2.3	99.79	3.8e-17	3.2e-22	141.5	185	195	199-411	1-188	0.166	13
5JP6_A	Putative polysaccharide deacetylase; peptidoglycan deacetylase CE-4 carbohydrate esterase 4, Hydrolase; 1.5A {Bdellovibr	99.79	2e-17	1.7e-22	160.5	193	383	194-412	160-369	0.138	15
cd10916	CE4_PuuE_HpPgdA_like; Catalytic domain of bacterial PuuE allantoinases, Helicobacter pylori peptidoglycan deacetylase (H	99.79	5.9e-17	5e-22	146.7	210	269	187-411	4-247	0.07	11
2J13_A	POLYSACCHARIDE DEACETYLASE; FAMILY 4, PEPTIDOGLYCAN, BACILLUS ANTHRACIS, HYDROLASE, BACTERIAL CELL WALL, CARBOHYDRATE ES	99.78	4.6e-17	3.9e-22	147.9	193	247	195-411	47-244	0.133	9
7Y51_A	Predicted xylanase/chitin deacetylase; Acetylxylan esterase, HYDROLASE; 2.45A {Caldanaerobacter subterraneus subsp. teng	99.78	4.6e-17	4e-22	141.7	196	204	190-412	4-203	0.128	10
cd10938	CE4_HpPgdA_like; Catalytic domain of Helicobacter pylori peptidoglycan deacetylase (HpPgdA) and similar proteins.	99.78	7.3e-17	6.2e-22	147	194	281	204-412	1-257	0.112	14
cd10923	CE4_COG5298; Putative NodB-like catalytic domain of uncharacterized proteins found in bacteria.	99.78	1.3e-16	1.1e-21	144.2	193	250	203-409	1-250	0.204	18
4M1B_B	Polysaccharide deacetylase; polysaccharide deacetylase, carbohydrate esterase, NobB domain, polysaccharide deacetylation	99.78	9.4e-17	8e-22	146	194	254	193-411	47-245	0.223	15
5NC9_D	Peptidoglycan N-acetylglucosamine deacetylase; CE4 domain, polysaccharide deacetylase, PgdA, Bacillus cereus, hydrolase,	99.78	1.5e-17	1.3e-22	150.6	225	247	167-411	5-237	0.011	10
2IW0_A	CHITIN DEACETYLASE; HYDROLASE, CHITIN DE-N-ACETYLASE, FAMILY 4 CARBOHYDRATE ESTERASE; HET: ACT; 1.81A {COLLETOTRICHUM LI	99.77	6.8e-17	5.8e-22	146.6	202	254	196-411	35-240	0.059	10
cd10928	CE4_u4; Putative catalytic domain of uncharacterized bacterial proteins from the carbohydrate esterase 4 superfamily.	99.77	7e-17	5.9e-22	142.8	190	215	204-406	1-222	0.102	12
cd10956	CE4_BH1302_like; Putative catalytic NodB homology domain of uncharacterized BH1302 protein from Bacillus halodurans and	99.77	1.9e-16	1.6e-21	137.4	189	193	199-410	1-194	0.087	13
cd10973	CE4_DAC_u4_5s; Putative catalytic NodB homology domain of uncharacterized bacterial polysaccharide deacetylases which co	99.77	3.2e-17	2.7e-22	137.8	143	157	203-356	1-153	0.234	20
cd10949	CE4_BsPdaB_like; Putative catalytic NodB homology domain of Bacillus subtilis putative polysaccharide deacetylase PdaB,	99.77	2.8e-16	2.4e-21	136.3	187	192	200-411	1-192	0.201	12
cd10925	CE4_u1; Putative catalytic domain of uncharacterized bacterial proteins from the carbohydrate esterase 4 superfamily.	99.77	1.9e-16	1.6e-21	140.1	187	215	205-412	2-216	0.188	16
7BLY_A	Aspergillus niger contig An12c0130, genomic contig; chitin deacetylase chitosan Aspergillus niger, HYDROLASE; 1.81A {Asp	99.76	2.6e-16	2.2e-21	141.5	195	239	195-411	32-229	0.102	12
cd10976	CE4_CDA_like_3; Putative catalytic domain of uncharacterized bacterial hypothetical proteins similar to insect chitin de	99.76	2.5e-16	2.2e-21	147.5	203	302	201-412	1-294	0.076	12
cd10975	CE4_CDA_like_2; Putative catalytic domain of chitin deacetylase-like proteins. Chitin deacetylases (CDAs, EC 3.	99.76	1.3e-16	1.1e-21	145.6	194	263	202-412	1-265	0.107	14
cd10979	CE4_PuuE_like; Putative catalytic domain of uncharacterized prokaryotic polysaccharide deacetylases similar to bacterial	99.76	1.5e-16	1.3e-21	146.6	205	276	197-412	14-278	0.06	10
8T0J_A	Probable 4-deoxy-4-formamido-L-arabinose-phosphoundecaprenol deformylase ArnD; polymyxin resistance, undecaprenyl-phosph	99.76	1.2e-16	1e-21	149.3	196	299	202-411	1-268	0.12	13
8HE1_A	Chitin deacetylase; Chitin deacetylase, Plant pathogenic fungi, Virulence factor, Hydrolase; HET: BHO; 1.61A {Puccinia s	99.76	3.3e-16	2.8e-21	145.3	191	280	196-412	44-242	0.136	12
2W3Z_A	PUTATIVE DEACETYLASE; PGDA, GLCNAC DE-N-ACETYLASE, HYDROLASE, DIVALE METAL CATION DEPENDENT, CARBOHYDRATE ESTERASE FAMIL	99.76	1.6e-16	1.3e-21	149.6	189	311	200-406	104-311	0.129	13
7AX7_A	Endo-1,4-beta-xylanase; Xyl-CE4 uses Co2+ to cleave acetyl groups from acetylated xylan molecules. As part of a multidom	99.75	2.4e-16	2.1e-21	138.8	183	212	200-411	1-188	0.182	11
cd10980	CE4_SpCDA1; Putative catalytic domain of Schizosaccharomyces pombe chitin deacetylase 1 (SpCDA1), and similar proteins.	99.75	3.2e-16	2.7e-21	146.2	196	299	198-412	45-291	0.003	8
5O6Y_A	Peptidoglycan N-acetylglucosamine deacetylase; inhibitor, complex, deacetylase, peptidoglycan, HYDROLASE; HET: PXU, NA,	99.75	4.3e-16	3.7e-21	137	194	214	193-411	11-210	0.088	11
1NY1_A	Probable polysaccharide deacetylase pdaA; STRUCTURAL GENOMICS, POLYSACCHARIDE DEAC, PSI, Protein Structure Initiative, N	99.75	4.7e-16	4e-21	140.2	195	240	193-411	33-232	0.107	12
cd10950	CE4_BsYlxY_like; Putative catalytic NodB homology domain of uncharacterized protein YlxY from Bacillus subtilis and its	99.75	3.3e-16	2.8e-21	135.2	185	188	198-409	1-188	0.192	15
2Y8U_A	CHITIN DEACETYLASE; HYDROLASE; HET: PO4; 1.99A {Emericella nidulans (strain FGSC A4 / ATCC 38163 / CBS 112.46 / NRRL 194	99.74	5.5e-16	4.7e-21	139	197	230	195-412	25-224	0.079	12
5N1P_B	Peptidoglycan N-acetylglucosamine deacetylase; CE4 domain, polysaccharide deacetylase, PgdA, Bacillus cereus, hydrolase;	99.74	1.2e-16	1.1e-21	139.8	190	206	202-411	1-196	0.016	11
cd10944	CE4_SmPgdA_like; Catalytic NodB homology domain of Streptococcus mutans polysaccharide deacetylase PgdA, Bacillus subtil	99.74	6.8e-16	5.8e-21	133.2	179	203	203-404	1-189	0.139	15
6H8N_A	Peptidoglycan-N-acetylmuramic acid deacetylase PdaC; Deacetylase, HYDROLASE; HET: GOL, PO4; 1.26A {Bacillus subtilis sub	99.74	4.3e-16	3.7e-21	137.3	189	212	194-412	1-193	0.06	10
4DWE_A	uncharacterized protein; Hypothetical protein, Structural Genomics, Joint Center for Structural Genomics, JCSG, Protein	99.74	7.4e-16	6.3e-21	154.1	231	480	168-412	40-355	0.044	10
4L1G_B	Peptidoglycan N-acetylglucosamine deacetylase; tim barrel, hydrolase, polysaccharide deacetylase; HET: PXU, ACT, SO4; 2.	99.74	1.2e-15	1e-20	140.6	218	273	168-411	35-262	0.048	11
cd10977	CE4_PuuE_SpCDA1; Catalytic domain of bacterial PuuE allantoinases, Schizosaccharomyces pombe chitin deacetylase 1 (SpCDA	99.74	2.4e-16	2e-21	145.2	198	276	197-411	42-273	0.095	11
cd10955	CE4_BH0857_like; Putative catalytic NodB homology domain of uncharacterized BH0857 protein from Bacillus halodurans and	99.73	5.3e-16	4.5e-21	134.2	179	198	203-407	1-195	0.135	15
4LY4_D	peptidoglycan deacetylase; metallo enzyme, peptidoglycan, TIM barrel, deacetylase, HYDROLASE, Peptidoglycan Deacetylase;	99.73	8.7e-16	7.4e-21	145.6	205	326	188-412	23-318	0.13	14
7BKF_A	Putative polysaccharide deacetylase; Polysaccharide, Deacetylase, Peptidoglycan, Pseudoenzyme, Sporulation., UNKNOWN FUN	99.73	4.8e-16	4.1e-21	144.2	189	282	196-411	79-270	0.22	13
6GO1_A	Polysaccharide deacetylase-like protein; Peptidoglycan, deacetylase, Bacillus anthracis, HYDROLASE; HET: EDO; 2.59A {Bac	99.73	1.8e-16	1.6e-21	149.3	152	318	201-365	154-318	0.211	14
5ZNT_A	chitin deacetylase; Chitin deacetylase, Bombyx mori, activity, chitin binding, chitosan, HYDROLASE; HET: NAG; 1.979A {Bo	99.73	3.9e-16	3.3e-21	151.5	197	385	198-412	33-310	0.16	14
8HFA_E	NodB homology domain-containing protein; Chitin deacetylase, Plant pathogenic fungi, Virulence factor, Hydrolase; 2.64A	99.73	6.6e-16	5.7e-21	140.7	193	253	194-411	39-235	0.106	12
cd10958	CE4_NodB_like_2; Catalytic NodB homology domain of uncharacterized chitin deacetylases and hypothetical proteins.	99.73	8.6e-16	7.3e-21	133	181	268	203-408	1-190	0.199	18
4WCJ_A	Polysaccharide deacetylase; deacetylase, beta alpha barrel, carbohydrate binding, family 4 carbohydrate esterase, HYDROL	99.72	4.6e-16	3.9e-21	143.1	152	264	201-365	89-261	0.128	17
cd10924	CE4_COG4878; Putative NodB-like catalytic domain of uncharacterized proteins found in bacteria.	99.72	2.7e-15	2.3e-20	138.6	196	273	198-404	20-273	0.075	15
cd10974	CE4_CDA_like_1; Putative catalytic domain of chitin deacetylase-like proteins with additional chitin-binding peritrophin	99.72	2.6e-15	2.2e-20	137.6	193	277	202-412	1-266	0.083	13
cd11374	CE4_u10; Putative catalytic domain of uncharacterized bacterial proteins from the carbohydrate esterase 4 superfamily.	99.72	4.4e-16	3.8e-21	139.5	178	229	202-396	1-226	0.06	12
cd10919	CE4_CDA_like; Putative catalytic domain of chitin deacetylase-like proteins from insects and similar proteins.	99.72	2.4e-15	2e-20	139	193	263	202-412	1-270	0.047	12
2C71_A	GLYCOSIDE HYDROLASE, FAMILY 11\:CLOSTRIDIUM CELLULOSOME ENZYME, DOCKERIN TYPE I\:POLYSACCHARIDE; ACETYL-XYLAN, ESTERASES	99.71	1.4e-15	1.2e-20	134.5	185	216	200-411	2-191	0.124	12
cd10929	CE4_u5; Putative catalytic domain of uncharacterized bacterial proteins from the carbohydrate esterase 4 superfamily.	99.71	2.3e-15	2e-20	137.4	183	308	207-405	25-263	0.127	15
3CL6_B	Puue allantoinase; Allantoin, Uric acid, nitrogen fixation, HYDROLASE; 1.58A {Pseudomonas fluorescens} SCOP: c.6.2.6	99.71	1.6e-15	1.4e-20	142.8	180	308	209-410	75-295	0.108	12
cd10951	CE4_ClCDA_like; Catalytic NodB homology domain of Colletotrichum lindemuthianum chitin deacetylase and similar proteins.	99.71	2.7e-15	2.3e-20	130.9	193	200	196-405	1-197	0.095	13
4V33_A	POLYSACCHARIDE DEACETYLASE-LIKE PROTEIN; HYDROLASE, FIBRONECTIN TYPE III DOMAIN; HET: PXU, ACT, EDO; 1.48A {BACILLUS ANT	99.7	5.2e-16	4.4e-21	149.3	154	360	201-365	196-360	0.139	14
cd10959	CE4_NodB_like_3; Catalytic NodB homology domain of uncharacterized bacterial polysaccharide deacetylases.	99.7	4.4e-15	3.8e-20	128.4	179	184	203-405	1-187	0.034	12
3S6O_B	Polysaccharide deacetylase family protein; SSGCID, NIH, Structural Genomics, Seattle Structural Genomics Center for Infe	99.7	2.1e-15	1.8e-20	142.9	188	321	201-410	72-303	0.096	9
5LFZ_A	ArCE4A; deacetylase, hydrolase; 1.561A {Arthrobacter sp. AW19M34-1} SCOP: c.6.2.0, l.1.1.1	99.7	4.6e-15	3.9e-20	132.4	185	223	198-412	20-207	0.12	14
cd10953	CE4_SlAXE_like; Catalytic NodB homology domain of Streptomyces lividans acetylxylan esterase and its bacterial homologs.	99.69	3.9e-15	3.4e-20	127.1	175	178	203-405	1-179	0.199	14
4F9D_A	Poly-beta-1,6-N-acetyl-D-glucosamine N-deacetylase; Family 4 carbohydrate esterase, Tim barrel, hydrolase, deacetylase,	99.68	3.5e-15	3e-20	154.1	193	618	198-403	65-314	0.135	13
cd10918	CE4_NodB_like_5s_6s; Putative catalytic NodB homology domain of PgaB, IcaB, and similar proteins which consist of a defo	99.68	3.5e-15	3e-20	124.8	141	149	204-356	1-154	0.123	18
5Z34_A	Chitin deacetylase; Chitin deacetylase, Bombyx mori, activity, chitin binding, HYDROLASE; HET: NAG; 2.399A {Bombyx mori}	99.68	3.5e-15	3e-20	144.2	198	369	198-412	32-303	0.083	12
cd10926	CE4_u2; Putative catalytic domain of uncharacterized bacterial proteins from the carbohydrate esterase 4 superfamily.	99.67	9.5e-15	8.1e-20	132.6	196	253	199-407	1-253	0.106	13
PF15421.11	; Polysacc_deac_3 ; Putative polysaccharide deacetylase	99.66	1e-14	8.9e-20	144.5	220	439	176-412	2-316	0.052	12
4U10_A	Poly-beta-1,6-N-acetyl-D-glucosamine N-deacetylase; de-N-acetylase, Aggregatibacter actinomycetemcomitans, Zinc Inhibiti	99.66	3.5e-15	3e-20	138.5	167	280	201-380	65-279	0.095	13
cd10948	CE4_BsPdaA_like; Catalytic NodB homology domain of Bacillus subtilis polysaccharide deacetylase PdaA, and its bacterial	99.66	1.9e-14	1.6e-19	128.5	187	223	195-405	32-223	0.11	11
6DQ3_A	Polysaccharide deacetylase; Group A Streptococcus, GAS, Lancefield group A carbohydrate, metalloenzyme, zinc, carbohydra	99.66	5.3e-15	4.6e-20	132.9	156	230	198-365	65-229	0.134	17
cd10947	CE4_SpPgdA_BsYjeA_like; Catalytic NodB homology domain of Streptococcus pneumoniae peptidoglycan deacetylase PgdA, Bacil	99.66	2e-14	1.7e-19	122.3	173	177	203-405	1-177	0.155	15
5BU6_B	BpsB (PgaB), Poly-beta-1,6-N-acetyl-D-glucosamine N-deacetylase; deacetylase, family 4 carbohydrate esterase, HYDROLASE;	99.65	7.5e-15	6.4e-20	136.1	156	277	198-365	71-277	0.091	10
cd10922	CE4_PelA_like_C; C-terminal Putative NodB-like catalytic domain of PelA-like uncharacterized hypothetical proteins found	99.65	1.3e-14	1.1e-19	133.7	182	266	201-398	2-266	0.162	12
cd10921	CE4_MJ0505_like; Putative catalytic domain of uncharacterized protein MJ0505 from Methanocaldococcus jannaschii and simi	99.65	2.2e-14	1.9e-19	126.4	185	214	201-396	1-206	0.065	11
cd10954	CE4_CtAXE_like; Catalytic NodB homology domain of Clostridium thermocellum acetylxylan esterase and its bacterial homolo	99.64	2.7e-14	2.3e-19	122.4	177	184	203-408	1-180	0.209	15
cd10971	CE4_DAC_u2_5s; Putative catalytic NodB homology domain of uncharacterized prokaryotic polysaccharide deacetylases which	99.64	1.2e-14	1.1e-19	127.3	142	251	204-356	1-194	0.236	18
cd10965	CE4_IcaB_5s; Putative catalytic polysaccharide deacetylase domain of bacterial intercellular adhesion protein IcaB and s	99.64	2.9e-14	2.4e-19	121.3	153	171	201-364	1-172	0.087	14
cd10795	GH57N_MJA1_like; N-terminal catalytic domain of a thermoactive alpha-amylase from Methanococcus jannaschii and similar p	99.63	1.5e-14	1.2e-19	135.7	202	308	192-412	26-279	0.092	11
3VUS_B	Poly-beta-1,6-N-acetyl-D-glucosamine N-deacetylase; Poly-beta-1, 6-N-acetyl-D-glucosamine N-deacetylase, Deacetylase, HY	99.63	2.4e-14	2e-19	132	157	268	198-367	61-267	0.146	15
cd10964	CE4_PgaB_5s; N-terminal putative catalytic polysaccharide deacetylase domain of bacterial poly-beta-1,6-N-acetyl-D-gluco	99.62	3.9e-14	3.4e-19	123.5	145	192	201-356	2-190	0.087	14
cd10972	CE4_DAC_u3_5s; Putative catalytic NodB homology domain of uncharacterized bacterial polysaccharide deacetylases which co	99.61	6.4e-14	5.4e-19	124.8	169	218	199-379	1-208	0.171	15
cd10940	CE4_PuuE_HpPgdA_like_1; Putative catalytic domain of uncharacterized bacterial polysaccharide deacetylases similar to ba	99.61	7.8e-14	6.7e-19	131.3	189	306	208-412	25-303	0.071	11
cd10968	CE4_Mlr8448_like_5s; Putative catalytic NodB homology domain of Mesorhizobium loti Mlr8448 protein and its bacterial hom	99.61	6.7e-14	5.7e-19	117.8	143	228	203-356	1-158	0.276	20
cd10952	CE4_MrCDA_like; Catalytic NodB homology domain of Mucor rouxii chitin deacetylase and similar proteins.	99.6	2.2e-13	1.9e-18	116.5	173	181	203-396	1-178	-0.04	10
cd10920	CE4_WbmS; Catalytic domain of a putative polysaccharide deacetylase WbmS from Bordetella bronchiseptica and similar prot	99.6	7.1e-13	6e-18	119.4	191	230	197-410	9-220	-0.017	10
2C1I_A	PEPTIDOGLYCAN GLCNAC DEACETYLASE; CE-4, CARBOHYDRATE ESTERASE, PEPTIDOGLYCAN DEACETYLASE, METALLOENZYME, D275N MUTANT, H	99.59	2.3e-13	2e-18	134.7	186	431	196-411	229-418	0.143	15
cd10917	CE4_NodB_like_6s_7s; Catalytic NodB homology domain of rhizobial NodB-like proteins. This family belongs to the large an	99.58	2.4e-13	2e-18	115.4	166	168	203-396	1-171	0.148	14
PF10096.14	; DUF2334 ; Uncharacterized protein conserved in bacteria (DUF2334)	99.57	4e-13	3.4e-18	122.2	180	246	205-395	2-246	0.167	17
cd10943	CE4_NodB; Putative catalytic domain of rhizobial NodB chitooligosaccharide N-deacetylase and its bacterial homologs.	99.57	3.7e-13	3.2e-18	117	175	193	203-403	1-193	0.143	11
cd10796	GH57N_APU; N-terminal catalytic domain of thermoactive amylopullulanases; glycoside hydrolase family 57 (GH57).	99.57	6.2e-13	5.3e-18	125.6	188	455	215-412	31-289	0.019	10
cd10966	CE4_yadE_5s; Putative catalytic polysaccharide deacetylase domain of uncharacterized protein yadE and similar proteins.	99.56	1.4e-13	1.2e-18	115.9	138	170	201-356	1-155	0.113	16
cd10935	CE4_WalW; Putative catalytic domain of lipopolysaccharide biosynthesis protein WalW and its bacterial homologs.	99.55	9.9e-13	8.5e-18	123.2	180	290	204-397	1-290	0.01	12
cd10969	CE4_Ecf1_like_5s; Putative catalytic NodB homology domain of a hypothetical protein Ecf1 from Escherichia coli and simil	99.54	3.7e-13	3.1e-18	120.1	150	229	199-367	33-217	0.135	15
cd10793	GH57N_TLGT_like; N-terminal catalytic domain of 4-alpha-glucanotransferase; glycoside hydrolase family 57 (GH57).	99.53	8.6e-13	7.4e-18	122	189	277	209-412	19-257	0.057	8
cd10941	CE4_PuuE_HpPgdA_like_2; Putative catalytic domain of uncharacterized prokaryotic polysaccharide deacetylases similar to	99.49	4.3e-12	3.6e-17	116	176	264	206-396	23-258	0.175	16
PF01522.26	; Polysacc_deac_1 ; Polysaccharide deacetylase	99.49	1.9e-12	1.6e-17	108.8	120	156	198-325	2-155	0.141	13
cd01022	GH57N_like; N-terminal catalytic domain of heat stable retaining glycoside hydrolase family 57.	99.48	6.5e-12	5.5e-17	118.3	193	413	209-412	24-288	0.021	10
cd10931	CE4_u7; Putative catalytic domain of uncharacterized bacterial proteins from the carbohydrate esterase 4 superfamily.	99.45	1.6e-11	1.3e-16	109.5	175	274	204-393	2-224	-0.065	9
cd10794	GH57N_PfGalA_like; N-terminal catalytic domain of alpha-galactosidase; glycoside hydrolase family 57 (GH57).	99.44	2e-11	1.7e-16	115	193	308	209-412	18-266	0.028	10
cd10933	CE4_u9; Putative catalytic domain of uncharacterized bacterial proteins from the carbohydrate esterase 4 superfamily.	99.44	1.8e-11	1.5e-16	112.9	169	263	205-380	2-243	0.035	11
cd10585	CE4_SF; Catalytic NodB homology domain of the carbohydrate esterase 4 superfamily. The carbohydrate esterase 4 (CE4) sup	99.42	1e-11	8.5e-17	102	117	149	204-329	1-135	0.16	17
PF09960.14	; DUF2194 ; Uncharacterised protein conserved in bacteria (DUF2194)	99.42	1.5e-11	1.3e-16	129.4	208	691	194-412	382-636	0.082	14
cd10963	CE4_RC0012_like; Putative catalytic NodB homology domain of uncharacterized protein RC0012 from Rickettsia conorii and i	99.4	4.6e-11	3.9e-16	103.4	158	183	203-400	1-182	0.237	16
3HFT_A	WbmS, polysaccharide deacetylase involved in O-antigen biosynthesis; Structural genomics, Joint Center for Structural Ge	99.33	5.7e-11	4.8e-16	109.4	173	257	197-396	31-230	-0.063	10
cd10797	GH57N_APU_like_1; N-terminal putative catalytic domain of mainly uncharacterized prokaryotic proteins similar to archaea	99.31	1.2e-10	1.1e-15	111	183	329	219-412	57-298	0.143	15
cd10932	CE4_u8; Putative catalytic domain of uncharacterized bacterial proteins from the carbohydrate esterase 4 superfamily.	99.31	3.4e-10	2.9e-15	108	180	318	203-394	1-322	0.14	16
PF22537.1	; WbmS-like ; Polysaccharide deacetylase	99.28	1.1e-10	9.8e-16	101.2	160	185	207-391	1-184	0.004	13
cd10936	CE4_DAC2; Putative catalytic domain of family 2 polysaccharide deacetylases (DACs) from bacteria.	99.28	6.4e-10	5.5e-15	99.33	178	220	204-408	1-215	0.037	10
2QV5_A	Uncharacterized protein Atu2773; STRUCTURAL GENOMICS, UNKNOWN FUNCTION, PSI-2, PROTEIN STRUCTURE INITIATIVE, New York SG	99.26	6e-10	5.1e-15	102.9	187	261	200-411	27-250	-0.031	6
2NLY_A	Divergent polysaccharide deacetylase hypothetical protein; divergent polysaccharide deacetylase pfam04748, Structural Ge	99.23	9.3e-10	7.9e-15	100.6	184	245	200-410	1-226	0.002	10
cd10792	GH57N_AmyC_like; N-terminal catalytic domain of alpha-amylase ( AmyC ) and similar proteins. Alpha-amylases (alpha-1,4-g	99	7.5e-08	6.4e-13	95.46	189	411	215-412	34-388	-0.017	8
cd10785	GH38-57_N_LamB_YdjC_SF; Catalytic domain of glycoside hydrolase (GH) families 38 and 57, lactam utilization protein LamB	98.86	9.4e-08	8e-13	84.95	129	362	209-353	20-167	0.053	9
PF22159.1	; PSMA-like_N ; Maltose-forming alpha-amylase-like, N-terminal domain	98.85	2.1e-07	1.8e-12	89.47	194	329	208-412	51-291	-0.008	10
cd10816	GH57N_BE_TK1436_like; N-terminal catalytic domain of Gh57 branching enzyme TK 1436 and similar proteins.	98.81	7.4e-07	6.3e-12	88.15	184	416	215-412	33-399	0.038	11
cd10798	GH57N_like_1; Uncharacterized subfamily of glycoside hydrolase family 57 (GH57). This subfamily of uncharacterized bacte	98.75	3.8e-07	3.3e-12	87.8	193	366	209-412	38-302	0.022	9
1K1X_B	4-ALPHA-GLUCANOTRANSFERASE; 4-ALPHA-GLUCANOTRANSFERASE, TRANSFERASE; 2.4A {Thermococcus litoralis} SCOP: a.8.3.2, b.30.5	98.75	2.6e-07	2.2e-12	97.68	193	659	209-412	23-259	0.018	7
PF03065.20	; Glyco_hydro_57 ; Glycosyl hydrolase family 57	98.56	2.2e-06	1.9e-11	86.67	178	459	218-410	182-428	0.054	10
2B5D_X	alpha-Amylase; (beta/alpha)7 barrel, HYDROLASE; 2.2A {Thermotoga maritima} SCOP: a.8.3.3, c.6.2.4	98.49	9.1e-06	7.7e-11	83.92	184	528	215-412	36-389	0.002	9
3P0B_A	TT1467 protein; Glycoside Hydrolase GH57, glycogen branching, TRANSFERASE; 1.35A {Thermus thermophilus} SCOP: l.1.1.1, c	98.14	0.00015	1.3e-09	74.96	185	540	215-410	54-411	0.082	11
3N98_A	alpha-amylase, GH57 family; GH57 family member, branching enzyme, TRANSFERASE; HET: DIO, BGC, GOL, PG4; 1.87A {Thermococ	98.05	0.00035	3e-09	72.95	189	562	215-412	35-393	0.013	11
5WU7_A	Uncharacterized protein; enzyme, amylase, glycogen branching enzyme, HYDROLASE; HET: GOL; 2.31A {Pyrococcus horikoshii (	97.93	0.0014	1.2e-08	68.84	187	568	215-412	35-394	0.074	11
PF09092.16	; Lyase_N ; Lyase, N terminal	97.86	0.003	2.5e-08	54.52	138	164	53-199	2-150	0.129	15
PF03425.18	; CBM_11 ; Carbohydrate binding domain (family 11)	97.82	0.0055	4.7e-08	53.27	149	189	49-203	1-181	0.178	13
6R3M_A	Endoglucanase H; CtCBM11 beta-1, 3-1, 4-mixed-linked glucan Clostridium thermocellum, SUGAR BINDING PROTEIN; HET: GLC, P	97.74	0.0063	5.4e-08	52.86	145	178	50-201	5-172	0.25	14
cd10812	GH38N_AMII_ScAms1_like; N-terminal catalytic domain of yeast vacuolar alpha-mannosidases and similar proteins.	97.64	0.0063	5.4e-08	56.8	158	257	248-412	63-255	0.053	10
cd10813	GH38N_AMII_Man2C1; N-terminal catalytic domain of mammalian cytosolic alpha-mannosidase Man2C1 and similar proteins.	97.57	0.0058	4.9e-08	56.78	158	252	248-412	63-249	0.038	8
cd11663	GH119_BcIgtZ-like; putative catalytic domain of glycoside hydrolase family 119 (GH119). The prokaryotic subgroup is repr	97.32	0.0031	2.7e-08	62.29	107	363	218-327	29-163	0.114	12
PF17992.6	; Agarase_CBM ; Agarase CBM like domain	97.21	0.08	6.8e-07	47.58	140	194	57-201	1-188	0.134	16
6XJ9_A	Agarase; Glycoside hydrolase, HYDROLASE; 2.0A {Pseudoalteromonas fuliginea}	97.17	0.051	4.4e-07	59.95	164	765	37-207	11-219	0.145	12
PF12979.12	; DUF3863 ; Domain of Unknown Function with PDB structure (DUF3863)	97.16	0.092	7.8e-07	51.94	188	349	210-412	35-315	-0.064	9
6ZPV_AAA	MgGH51; arabinofuranosidse, glycosidase, GH51, HYDROLASE; HET: ACT, SO4, NAG, GOL, MAN, BMA; 1.2A {Meripilus giganteus}	97.07	0.39	3.3e-06	51.81	216	627	57-293	42-372	0.097	12
1WKY_A	endo-beta-1,4-Mannanase; TIM BARREL, CATALYTIC DOMAIN, CBM, hydrolase; 1.65A {Bacillus sp.} SCOP: b.18.1.31, c.1.8.3	97.04	0.067	5.7e-07	54.68	155	464	34-196	296-463	0.198	17
4CMR_B	GLYCOSYL HYDROLASE/DEACETYLASE FAMILY PROTEIN; HYDROLASE, GLYCOSIDE HYDROLASE FAMILY 57, EXO-TYPE HYDROLASE; HET: MSE; 1	97.02	0.045	3.9e-07	58.36	179	597	222-411	66-290	-0.013	8
PF21253.2	; Mann_GBD_bact ; Mannanase, galactose-binding domain-like	97.01	0.078	6.7e-07	43.77	129	143	57-193	2-143	0.169	15
4BQ2_B	B-AGARASE; HYDROLASE; HET: GOL; 1.9A {SACCHAROPHAGUS DEGRADANS}	96.94	0.092	7.9e-07	57.91	150	750	52-208	2-201	0.154	15
8AG9_A	Endoglucanase; Thermogutta terrifontis endoglucanase of HG5 family, Cellulase, apo structure, HYDROLASE; HET: SO4; 1.56A	96.92	0.36	3.1e-06	49.74	231	512	57-306	10-305	0.039	12
PF21582.2	; CBM30 ; Carbohydrate binding domain 30	96.9	0.13	1.1e-06	44.11	131	170	63-198	17-170	0.182	14
4XUP_D	Endo-1,4-beta-xylanase C; Binding Site, Carbohydrates, Enzyme Stability, Substrate Specificity, Endo-1, 4-beta-xylanase,	96.84	0.13	1.1e-06	49.26	138	334	57-201	177-334	0.098	13
cd10789	GH38N_AMII_ER_cytosolic; N-terminal catalytic domain of endoplasmic reticulum(ER)/cytosolic class II alpha-mannosidases.	96.79	0.1	8.8e-07	48.58	158	263	248-412	63-249	0.026	10
PF01074.27	; Glyco_hydro_38N ; Glycosyl hydrolases family 38 N-terminal domain	96.75	0.14	1.2e-06	47.58	157	254	248-412	62-247	-0.021	9
7EIQ_A	Chondroitin sulfate ABC endolyase; Polysaccharide lyase family 8, carbohydrate binding, LYASE; HET: GCD, ASG; 1.8A {Prot	96.66	0.1	8.8e-07	59.7	134	1021	54-196	40-215	0.132	14
7E1Y_B	Glycoside hydrolase, family 57; amylopullulanase, HYDROLASE;{Staphylothermus marinus (strain ATCC 43588 / DSM 3639 / JCM	96.57	0.83	7.1e-06	49.7	216	647	92-325	17-301	-0.011	9
2Q1F_B	Chondroitinase; ALPHA PLUS BETA, LYASE; HET: MSE, PO4; 2.85A {Bacteroides thetaiotaomicron}	96.57	0.2	1.7e-06	57.43	135	1022	53-196	20-165	0.081	10
7T7Z_A	Endoglucanase; Carbohydrate-binding protein, ligand specificity, cellulose, CAZymes, SUGAR BINDING PROTEIN; 1.46A {Dicty	96.53	0.31	2.7e-06	41.08	140	154	50-198	2-154	0.1	11
cd10815	GH38N_AMII_EcMngB_like; N-terminal catalytic domain of Escherichia coli alpha-mannosidase MngB and its bacterial homolog	96.49	0.33	2.8e-06	45.9	186	271	215-412	27-252	0.003	8
7ZKQ_A	Complex I intermediate-associated protein 30-domain-containing protein; assembly respiratory chain membrane protein mito	96.25	0.91	7.7e-06	43.9	159	284	38-203	1-204	0.096	13
6TN6_A	Mannan endo-1,4-beta-mannosidase. Glycosyl Hydrolase family 5; Mannanase, hyperthermophile, HYDROLASE; HET: TRS, GOL, PE	95.93	0.43	3.7e-06	51.18	178	643	15-202	438-643	0.05	10
2W5F_B	ENDO-1,4-BETA-XYLANASE Y; CELLULOSOME, GLYCOSIDASE, XYLAN DEGRADATION, HYDROLASE; HET: XYP, CD, ACT; 1.9A {CLOSTRIDIUM T	95.87	0.64	5.4e-06	49.29	150	540	44-203	16-173	0.183	15
4XUR_B	Endo-1,4-beta-xylanase C; Binding Site, Carbohydrates, Enzyme Stability, Substrate Specificity, Endo-1, 4-beta-xylanase,	95.85	1.8	1.5e-05	36.7	154	181	41-204	3-179	0.049	11
1WMX_A	COG3291: FOG: PKD repeat; CBM30, Carbohydrate Binding Module Family30, CelJ, SUGAR BINDING PROTEIN; 2.0A {Clostridium th	95.76	0.65	5.6e-06	41.77	131	205	68-203	34-184	0.186	15
4XUP_D	Endo-1,4-beta-xylanase C; Binding Site, Carbohydrates, Enzyme Stability, Substrate Specificity, Endo-1, 4-beta-xylanase,	95.73	0.66	5.6e-06	44.52	131	334	57-198	15-155	0.192	17
1OH4_A	BETA-MANNOSIDASE; HYDROLASE, CARBOHYDRATE BINDING MODULE, MANNAN, LECTIN, GLYCOSIDE HYDROLASE; HET: BMA, GOL, GLA; 1.35A	95.69	1.6	1.4e-05	38.91	136	179	53-200	11-176	0.18	13
5Z6P_A	B-agarase; Glucoside hydrolase 50 family, agarase activity, HYDROLASE; 2.061A {Agarivorans gilvus}	95.56	1.9	1.6e-05	48.35	146	765	43-202	27-214	0.14	12
cd10786	GH38N_AMII_like; N-terminal catalytic domain of class II alpha-mannosidases and similar proteins.	95.46	0.17	1.5e-06	47.18	76	285	248-325	64-141	-0.018	9
cd10814	GH38N_AMII_SpGH38_like; N-terminal catalytic domain of SPGH38, a putative alpha-mannosidase of Streptococcus pyogenes, a	95.26	1.6	1.3e-05	41.41	154	283	248-412	65-252	0.042	10
PF04620.17	; FlaA ; Flagellar filament outer layer protein Flaa	95.26	4.7	4e-05	38	141	237	53-200	32-230	-0.029	6
1DYO_B	ENDO-1,4-BETA-XYLANASE Y; CARBOHYDRATE-BINDING MODULE, XYLAN-BINDING, XYLANASE; HET: MSE; 2.1A {CLOSTRIDIUM THERMOCELLUM	95.04	2.9	2.5e-05	34.14	136	160	57-202	14-159	0.201	17
PF04748.18	; Polysacc_deac_2 ; Divergent polysaccharide deacetylase	94.98	1.4	1.2e-05	40.42	177	211	218-409	11-211	-0.041	10
4XUO_B	Endo-1,4-beta-xylanase C; Binding Site, Carbohydrates, Enzyme Stability, Substrate Specificity, Temperature, Endo-1, 4-b	94.75	3.6	3.1e-05	33.67	135	159	57-202	15-159	0.19	16
PF08547.17	; CIA30 ; Complex I intermediate-associated protein 30 (CIA30)	94.7	4.6	4e-05	34.75	129	160	57-192	2-159	0.115	12
1WCU_A	NON-CATALYTIC PROTEIN 1; CARBOHYDRATE BINDING, CBM29, CBM29_1, CARBOHYDRATE BINDING MODULE; 1.5A {PIROMYCES EQUI} SCOP:	94.6	4.4	3.8e-05	35.19	112	153	80-206	33-146	0.181	13
PF09212.15	; CBM27 ; Carbohydrate binding module 27	93.91	6.3	5.4e-05	34.85	137	170	54-199	7-170	0.073	9
6VLS_A	Maltose/maltodextrin-binding periplasmic protein,Vip3Aa; Bacillus thuringiensis, Vip3A, biological control, mode of acti	93.81	2.4	2e-05	49	179	966	2-206	670-851	0.084	12
3LM3_A	uncharacterized protein; Structural genomics, Joint Center for Structural Genomics, JCSG, Protein Structure Initiative,	92.49	28	0.00024	36.69	186	449	210-412	49-329	-0.036	8
1GWM_A	NON-CATALYTIC PROTEIN 1; CARBOHYDRATE BINDING DOMAIN, GLUCOMANNAN, CELLOHEXAOSE, MANNOHEXAOSE, CELLULOSOME; HET: BGC, GL	91.99	14	0.00012	32.16	122	153	62-205	19-141	0.109	11
5KBP_B	Glycosyl hydrolase, family 38; structural genomics, The Center for Structural Genomics of Infectious Diseases, CSGID, HY	90.75	9.3	7.9e-05	43.96	154	899	248-412	72-270	0.036	14
cd00451	GH38N_AMII_euk; N-terminal catalytic domain of eukaryotic class II alpha-mannosidases; glycoside hydrolase family 38 (GH	90.7	2.7	2.3e-05	39.4	76	286	248-325	66-143	-0.015	9
7UFT_B	Alpha-mannosidase; n-glycan, probiotic, a-mannosidase, gh38, HYDROLASE;{Bifidobacterium longum}	90.24	21	0.00018	42.29	158	1057	248-412	349-535	-0.023	11
7UFS_A	Alpha-mannosidase; n-glycan, probiotic, a-mannosidase, gh38, HYDROLASE;{Bifidobacterium longum}	90.14	19	0.00016	42.64	158	1069	248-412	353-539	-0.036	9
3F95_A	Beta-glucosidase; beta-sandwich, HYDROLASE; 1.8A {Pseudoalteromonas sp.}	90.12	25	0.00021	32.16	134	193	68-209	42-183	0.149	7
6NWZ_A	Carbohydrate deacetylase Agd3; carbohydrate esterase, glycosylated, galactosaminogalactan de-N-acetylase, HYDROLASE; HET	90.04	5.3	4.5e-05	44.22	144	684	260-412	383-601	0.096	11
6FHN_A	protein; endo-xanthanase, xanthan degradation, novel CBM, HYDROLASE, platinum derivative; HET: B3P; 2.0A {Paenibacillus	89.62	20	0.00017	42.19	194	1009	7-208	606-821	0.098	10
cd11667	GH38N_Man2A2; N-terminal catalytic domain of Golgi alpha-mannosidase IIx, and similar proteins.	89.54	3.4	2.9e-05	41.11	76	344	248-325	67-144	0.017	12
4D0Q_A	HYALURONATE LYASE; LYASE, HYALURONAN BINDING CARBOHYDRATE BINDING MODULE, CBM, PL FAMILY 8, PL8, HYL; HET: EDO; 1.2A {ST	89.3	22	0.00019	29.75	129	169	57-198	9-155	0.233	12
2WYH_A	ALPHA-MANNOSIDASE; HYDROLASE, GLYCOSIDASE, GLYCOSIDE HYDROLASE; HET: GOL; 1.9A {STREPTOCOCCUS PYOGENES}	89.1	14	0.00012	42.81	154	923	248-412	91-290	0.033	12
cd10809	GH38N_AMII_GMII_SfManIII_like; N-terminal catalytic domain of Golgi alpha-mannosidase II, Spodoptera frugiperda Sf9 alph	89	4.8	4.1e-05	39.94	76	340	248-325	67-144	-0.033	9
7UFU_A	Alpha-mannosidase; n-glycan, probiotic, a-mannosidase, gh38, HYDROLASE; HET: MAN;{Bifidobacterium longum}	88.96	22	0.00019	42.1	158	1062	248-412	352-538	-0.008	9
cd10811	GH38N_AMII_Epman_like; N-terminal catalytic domain of mammalian core-specific lysosomal alpha 1,6-mannosidase and simila	88.69	5.1	4.4e-05	39.54	76	325	248-325	67-144	-0.054	12
5JM0_A	Alpha-mannosidase,Alpha-mannosidase,Alpha-mannosidase; tetramer, cvt cargo, mannosidase, selective autophagy, hydrolase;	87.5	27	0.00023	41.63	158	1096	248-412	365-558	0.058	13
6LZ1_C	Ams1; glycoside hydrolase, HYDROLASE;{Schizosaccharomyces pombe 972h-}	87	38	0.00033	40.6	158	1133	248-412	344-535	0.036	9
cd11666	GH38N_Man2A1; N-terminal catalytic domain of Golgi alpha-mannosidase II and similar proteins; glycoside hydrolase family	86.71	8.1	6.9e-05	38.48	76	344	248-325	67-144	-0.002	13
cd10805	YdjC_like_1; uncharacterized YdjC-like family proteins from bacteria. The subfamily contains many hypothetical proteins,	86.52	57	0.00048	31.35	186	247	205-408	2-251	-0.043	8
3ECQ_A	Endo-alpha-N-acetylgalactosaminidase; Distorted (Beta/Alpha)8 (TIM) barrel glycoside hydrolase domain, Cell wall, Peptid	86.47	35	0.0003	42.39	131	1531	57-200	1027-1179	0.192	15
PF20562.4	; DUF6772 ; Domain of unknown function (DUF6772)	85.71	46	0.00039	32.91	115	288	40-159	8-171	0.071	13
cd10810	GH38N_AMII_LAM_like; N-terminal catalytic domain of lysosomal alpha-mannosidase and similar proteins.	85.63	12	0.0001	35.86	77	279	248-325	74-153	0.061	12
5A57_A	ENDO-ALPHA-N-ACETYLGALACTOSAMINIDASE; HYDROLASE, ENDO-BETA-N-ACETYLGALACTOSAMINIDASE, GLYCOSIDE HYDROLASE FAMILY 101, GH	85.13	45	0.00038	39.99	128	1117	57-198	748-898	0.165	14
1CX1_A	ENDOGLUCANASE C; CELLULOSE-BINDING DOMAIN, CELLOOLIGOSACHARIDES, CELLULASE, PROTEIN- CARBOHYDRATE INTERACTION, HYDROLASE	84.88	37	0.00032	27.75	135	153	57-201	14-153	0.164	13
1US2_A	ENDO-BETA-1,4-XYLANASE; HYDROLASE, CARBOHYDRATE BINDING MODULE, XYLAN DEGRADATION; HET: XYP; 1.85A {CELLVIBRIO JAPONICUS	84.33	120	0.00098	32.99	308	530	70-403	12-410	0.013	8
1PMH_X	beta-1,4-mannanase; jellyroll beta-sandwich, HYDROLASE; HET: BMA, MSE, MAN, EDO; 1.06A {Caldicellulosiruptor saccharolyt	84.16	59	0.00051	29.54	147	185	49-199	2-183	0.095	15
1O7D_A	Lysosomal alpha-mannosidase; HYDROLASE, GLYCOSYL HYDROLASE FAMILY 38, A-MANNOSIDASE, LYSOSOMAL; HET: BMA, MAN, SO4, NAG;	83.47	15	0.00013	35.59	77	298	248-325	87-166	0.061	12
PF14349.11	; SprA_N ; Motility related/secretion protein	83.46	83	0.00071	34.23	124	517	82-209	237-428	0.125	12
PF03426.19	; CBM_15 ; Carbohydrate binding domain (family 15)	82.45	63	0.00054	28.55	142	153	58-201	3-148	0.045	8
PF12062.13	; HSNSD ; heparan sulfate-N-deacetylase	82.27	12	0.0001	39.15	94	431	227-322	267-366	0.187	14
5Z06_B	BDI_3064 protein; Sophorose, Parabacteroides, GH144, Glycoside hydrolase, beta-1, 2-glucanase, 2-glucan, 2-glucooligosac	82.03	67	0.00057	36.36	139	712	58-200	27-183	0.118	14
cd10790	GH38N_AMII_1; N-terminal catalytic domain of putative prokaryotic class II alpha-mannosidases.	81.2	96	0.00082	29.83	150	283	248-411	64-243	0.106	13
5ECU_A	Cellulase; Caldicellulosiruptor, GH5, TIM-barrel, HYDROLASE; HET: ACT, MLI, GOL, EDO; 1.5A {Caldicellulosiruptor sacchar	77.3	100	0.00086	33.52	165	555	31-199	345-545	0.072	12
3P6B_A	Cellulose 1,4-beta-cellobiosidase; beta-sandwich, carbohydrate binding, SUGAR BINDING PROTEIN; HET: GOL, SO4, ACT; 2.0A	77.14	91	0.00077	27.22	136	205	57-203	42-198	0.043	12
7DD9_A	Alpha-mannosidase,ZZ-type zinc finger-containing protein P35G2.11c,Maltose/maltodextrin-binding periplasmic protein; gly	75.93	130	0.0011	37.93	158	1584	248-412	344-535	0.047	9
3VUS_B	Poly-beta-1,6-N-acetyl-D-glucosamine N-deacetylase; Poly-beta-1, 6-N-acetyl-D-glucosamine N-deacetylase, Deacetylase, HY	74.73	16	0.00013	34.85	41	268	370-410	1955-05-01	0.209	15
PF15425.11	; DUF4627 ; Domain of unknown function (DUF4627)	74.44	130	0.0011	27.88	135	210	57-196	7-210	0.097	13
4WCJ_A	Polysaccharide deacetylase; deacetylase, beta alpha barrel, carbohydrate binding, family 4 carbohydrate esterase, HYDROL	74.26	13	0.00011	35.58	42	264	371-412	35-82	0.172	10
8ZQF_A	Alginate lyase; A novel alginate-binding carbohydrate binding module, SUGAR BINDING PROTEIN; 1.5A {Vibrio breoganii}	73.07	150	0.0013	27.9	140	214	57-207	17-207	0.137	12
3BVX_A	Alpha-mannosidase 2; FAMILY 38 GLYCOYSL HYDROLASE, Glycosidase, Golgi apparatus, Membrane, Signal-anchor, Transmembrane,	72.91	35	0.0003	40.45	79	1045	248-327	146-225	0.018	9
7XYC_A	phage tail fiber; Phage type II tail fiber, VIRAL PROTEIN; 3.8A {Klebsiella phage Kp7}	72.9	250	0.0022	30.39	129	575	57-198	432-574	0.089	13
2LTA_A	De novo designed protein; Structural Genomics, NORTHEAST STRUCTURAL GENOMICS CONSORTIUM, NESG, PSI-Biology, Protein Stru	72.68	35	0.0003	27.47	47	110	358-407	14-61	0.088	11
4BJ0_A	XYLANASE; HYDROLASE, XYLOGLUCAN, CBM4-2, X2 L110F, CH-PI INTERACTION, ENGINEERED CONSTRUCT; HET: GLC, XYS, BGC; 1.0A {RH	71.95	110	0.00094	25.81	131	176	57-198	8-165	0.217	13
8IQ5_A	K2-2 TSP; bacteriophage, tailspike protein, Klebsiella pneumoniae K2, HYDROLASE; HET: GOL, TRS, BCN; 1.38A {Klebsiella p	70.35	310	0.0026	30.3	134	612	57-203	463-611	0.123	13
7UEK_A	OT3; TIM barrel, de novo, oval curvature, DE NOVO PROTEIN; 2.1A {synthetic construct}	70.17	180	0.0016	27.6	139	242	204-403	18-159	0.095	14
3K4Z_A	Glycoside hydrolase family 9; cellulase, CbhA, Clostridium thermocellum, CBM4, Ig-like, cellulosome, CBM, SUGAR BINDING	69.94	190	0.0016	27.68	134	289	57-203	21-177	0.163	14
5E7H_A	IPT/TIG domain-containing protein BACOVA_02650; carbohydrate-binding protein, SUGAR BINDING PROTEIN; HET: ACT, FMT; 1.57	69.15	120	0.001	29.39	91	260	105-199	156-260	0.102	10
5BU6_B	BpsB (PgaB), Poly-beta-1,6-N-acetyl-D-glucosamine N-deacetylase; deacetylase, family 4 carbohydrate esterase, HYDROLASE;	68.65	26	0.00022	33.78	41	277	370-410	1965-10-01	0.172	10
1GU3_A	ENDOGLUCANASE C; CARBOHYDRATE-BINDING MODULE, CARBOHYDRATE BINDING MODULE, CBM, GLUCAN, CELLULOSE; HET: BGC; 2.3A {CELLU	67.86	120	0.0011	24.78	128	149	57-198	8-148	0.108	15
3ZYP_A	CIP1; METAL BINDING PROTEIN, CALCIUM-BINDING, CBM-CONTAINING, BETA SANDWICH JELLY ROLL, CARBOHYDRATE-BINDING; HET: PEG,	67.86	47	0.0004	30.26	65	218	56-124	28581	0.151	15
cd10791	GH38N_AMII_like_1; N-terminal catalytic domain of mainly uncharacterized eukaryotic proteins similar to alpha-mannosidas	66.44	63	0.00054	30.77	74	283	248-325	70-145	-0.06	8
8FJP_A	salivary gland surface protein 1; Rhs/YD-repeats, mosquito salivary protein, receptor domain, pathogen transmission, ALL	65.77	260	0.0022	38.74	146	3364	55-210	1354-1505	0.155	17
1GUI_A	LAMINARINASE 16A; CARBOHYDRATE BINDING MODULE, CBM, GLUCAN, CELLULOSE; HET: GOL, BGC; 1.9A {THERMOTOGA MARITIMA} SCOP: b	65.55	130	0.0011	24.19	132	155	57-198	6-154	0.237	14
4U10_A	Poly-beta-1,6-N-acetyl-D-glucosamine N-deacetylase; de-N-acetylase, Aggregatibacter actinomycetemcomitans, Zinc Inhibiti	65.37	28	0.00023	33.68	43	280	370-412	1958-01-01	0.165	7
7VQO_C	Ams1, Nbr1 and malE fusion protein; glycoside hydrolase, signaling protein, HYDROLASE, autophagy;{Chaetomium thermophilu	65.07	340	0.0029	34.81	157	1616	249-412	347-537	0.035	8
6GO1_A	Polysaccharide deacetylase-like protein; Peptidoglycan, deacetylase, Bacillus anthracis, HYDROLASE; HET: EDO; 2.59A {Bac	64.61	36	0.00031	34.07	41	318	370-410	97-150	0.277	15
6VLS_A	Maltose/maltodextrin-binding periplasmic protein,Vip3Aa; Bacillus thuringiensis, Vip3A, biological control, mode of acti	64.37	310	0.0026	32.87	106	966	56-196	854-965	0.013	7
2VTF_A	ENDO-BETA-N-ACETYLGLUCOSAMINIDASE; HYDROLASE, FAMILY 85, GLYCOSIDASE, ARTHROBACTER, CARBOHYDRATE BINDING, ACETYLGLUCOSAM	63.81	440	0.0038	29.85	120	626	70-199	407-531	0.156	8
2ZEX_A	S-layer associated multidomain endoglucanase; Family 16 CBM-1 cellopentaose complex, Glycosidase, Hydrolase; HET: BGC; 1	62.06	140	0.0012	23.45	131	147	57-198	12-146	0.172	15
7K44_A	SGBP-B; surface glycan-binding protein, polysaccharide utilization locus, SUGAR BINDING PROTEIN; 1.45A {Bacteroides unif	61.22	200	0.0017	29.88	91	386	105-199	279-385	0.083	10
3GDB_A	Putative uncharacterized protein spr0440; alpha-beta-barrels, Cell wall, Peptidoglycan-anchor, Secreted, HYDROLASE; HET:	61.18	500	0.0043	31.24	121	937	70-199	561-687	0.195	12
PF21340.3	; Polysacc_lyase-like ; Cip1-like, core domain	60.66	60	0.00051	29.48	64	209	57-124	1973-01-01	0.171	17
PF22637.1	; CBM_4_9_1 ; BppA domain 1	60.24	170	0.0014	23.62	131	153	57-196	5-153	0.148	13
3RRX_A	Exo-1,3/1,4-beta-glucanase; (ALPHA/BETA)8 BARREL, (ALPHA/BETA)6 SHEET, HYDROLASE; 1.9A {Pseudoalteromonas sp.}	60.03	600	0.0051	29.96	133	822	68-208	670-811	0.123	8
6TFJ_D	Vegetative insecticidal protein; Vip3Aa, toxin, protoxin, beta prism, insecticidal protein, Vip3;{Bacillus thuringiensis	58.68	620	0.0053	29.69	124	789	57-201	543-669	0.184	16
8CCY_A	Bifunctional heparan sulfate N-deacetylase/N-sulfotransferase 1; Deacetylase, Sulfotransferase, Heparan Sulfate, Carbohy	58.05	150	0.0013	34.3	105	804	215-321	258-370	0.131	12
6H3I_A	Protein involved in gliding motility SprA; Type 9 Secretion System Type IX Secretion System T9S folded protein secretion	57.7	380	0.0033	35.96	122	2403	82-209	1325-1523	0.137	16
6DQ3_A	Polysaccharide deacetylase; Group A Streptococcus, GAS, Lancefield group A carbohydrate, metalloenzyme, zinc, carbohydra	57.57	49	0.00042	30.65	40	230	371-410	21732	0.244	13
6B9O_B	Alpha-mannosidase from Canavalia ensiformis (jack bean); Mannosidase, PLANT PROTEIN, HYDROLASE; HET: BMA, NAG, MAN; 1.84	57.37	120	0.001	35.79	77	981	248-325	87-165	0.018	12
3ACH_A	Beta-1,4-endoglucanase; beta-jellyroll, cellulose-binding domain, HYDROLASE; HET: BGC; 1.4A {Clostridium josui} SCOP: b.	53.5	360	0.0031	25.43	156	203	37-196	11-202	0.113	13
8Q29_A	Gluconolactonase domain protein; beta-jelly roll fold, X122, CAZy, Teredinibacter turnerae, UNKNOWN FUNCTION; HET: EDO;	50.16	100	0.00088	29.11	60	248	56-117	1988-09-01	0.293	13
7VI8_A	Chitooligosaccharide deacetylase; ChbG, Chitin catabolism, Chitin deacetylase, Chitobiose operon, Klebsiella pneumoniae,	49.56	450	0.0038	25.37	193	254	202-410	2-254	0.039	11
5E7G_A	IPT/TIG domain-containing protein BACOVA_02650; carbohydrate-binding protein, SUGAR BINDING PROTEIN; HET: BGC, SO4, XYS,	49.25	310	0.0027	29.2	90	456	105-199	352-456	0.091	10
2W91_A	ENDO-BETA-N-ACETYLGLUCOSAMINIDASE D; HYDROLASE, N-GLYCAN, SECRETED, OXAZOLINE, NAG-THIAZOLINE, SUBSTRATE-PARTICIPATION,	49.2	810	0.0069	28.18	121	653	70-199	410-536	0.162	12
4F9D_A	Poly-beta-1,6-N-acetyl-D-glucosamine N-deacetylase; Family 4 carbohydrate esterase, Tim barrel, hydrolase, deacetylase,	48.99	60	0.00051	35.57	43	618	370-412	1961-09-01	0.207	14
6MSP_A	De novo Designed Protein Foldit3; de no designed foldit foldit3, DE NOVO PROTEIN; NMR {synthetic construct}	48.83	200	0.0017	21.54	42	97	357-398	22-72	0.204	12
2ZEZ_A	S-layer associated multidomain endoglucanase; Family 16 carbohydrate binding module-2, Glycosidase, Hydrolase; 1.9A {The	48.03	250	0.0021	21.99	130	144	57-198	9-143	0.112	14
4QPW_A	glycosyl hydrolase family 10; Carbohydrate-Binding Module (CBM), hydrolase; HET: XYP; 1.14A {Bacteroides intestinalis DS	46.19	300	0.0026	22.4	123	142	57-199	9-142	0.181	12

## Sheet: Gp44
Pbd code	Protein HHpred hits	Probability [%]	E-value	P-value	Score	Aligned cols	Target Length	Query HMM	Template	Similarity	Sequence identity [%]
3CDD_B	Prophage MuSo2, 43 kDa tail protein; MuSo2, Shewanella oneidensis MR-1, Structural Genomics, PSI-2, Protein Structure In	99.9	2.4e-20	2e-25	211.68	317	361	20-347	1-342	-0.026	10
3D37_A	Tail protein, 43 kDa; tail protein, structural genomics, PSI, MCSG, Protein Structure Initiative, Midwest Center for Str	99.89	8.4e-20	7.1e-25	210	320	381	17-348	1-340	0.095	16
P10312	BPD_BPP2 Probable baseplate hub protein OS=Escherichia phage P2 OX=10679 GN=D PE=3 SV=2	99.88	1.3e-19	1.1e-24	209.9	316	387	21-349	12-378	0.06	12
1WRU_A	43 kDa tail protein; BACTERIOPHAGE MU, BASEPLATE, GENE PRODUCT 44, STRUCTURAL PROTEIN; 2.1A {Enterobacteria phage Mu} SC	99.87	5.6e-19	4.8e-24	202.85	308	379	22-347	1-337	0.024	12
6U5H_A	Probable bacteriophage protein Pyocin R2; bacteriocin, pyocin, UNKNOWN FUNCTION; 4.0A {Pseudomonas aeruginosa (strain AT	99.86	1.1e-18	9e-24	194.41	311	329	22-349	1-327	0.112	16
P08558	BP44_BPMU Baseplate hub protein gp44 OS=Escherichia phage Mu OX=10677 GN=P PE=1 SV=1	99.86	1.7e-18	1.4e-23	199.73	307	379	22-347	1-337	0.015	11
7AEF_q	Phosphoserine phosphatase SerB; extracellular contractile injection system, STRUCTURAL PROTEIN; 2.8A {Algoriphagus machi	99.85	6.9e-18	5.9e-23	206.62	324	581	9-346	1-351	0.065	12
8FQC_C1	Baseplate hub protein, gp26; Myophage, redox trigger, disulfides, VIRUS; 3.2A {Agrobacterium phage Milano}	99.84	9.3e-18	7.9e-23	201.07	307	457	22-347	1-366	0.08	12
7B5H_AJ	All3320 protein; contractile tail, injection system, macromolecular machine, PROTEIN TRANSPORT; 3.2A {Nostoc sp. (strain	99.84	9.8e-18	8.3e-23	205.48	324	589	10-346	1-351	0.068	13
6J0M_C	Pvc8; assembly, Photorhabdus asymbiotica, PVC, contractile injection system, bacteriophage-like, PROTEIN TRANSPORT; 3.9A	99.83	1.8e-17	1.6e-22	200.32	313	538	22-344	1-349	-0.019	12
6RBK_C	Afp8; Anti-feeding prophage, secretion system, AFP, contractile, VIRUS LIKE PARTICLE, baseplate; 3.4A {Serratia entomoph	99.8	1.3e-16	1.1e-21	192.63	312	529	23-344	1-340	0.043	11
8GRA_I	Type VI secretion system spike protein VgrG; Type VI Secretion System, VgrG, Hcp5, PAAR, TRANSPORT PROTEIN;{Bacteroides	99.78	1.4e-16	1.2e-21	196.61	319	616	16-347	1-350	0.014	11
2P5Z_X	Type VI secretion system component; structural genomics, UNKNOWN FUNCTION, PSI-2, Protein Structure Initiative, New York	99.71	2.4e-15	2e-20	179.83	327	491	10-347	1-368	-0.053	9
PF05954.16	; Phage_GPD ; Phage tail baseplate hub (GPD)	99.6	3.5e-13	3e-18	149.53	282	313	44-335	1-310	-0.051	8
Q6WHH0	BP27_BPKVM Probable baseplate hub protein gp334 OS=Vibrio phage KVP40 (isolate Vibrio parahaemolyticus/Japan/Matsuzaki/1	99.59	1.9e-12	1.6e-17	153.92	328	423	17-349	1-414	-0.087	7
PF14594.11	; Sipho_Gp37 ; Siphovirus ReqiPepy6 Gp37-like protein	99.56	5.9e-12	5e-17	141.03	287	323	34-344	6-323	-0.019	10
8EON_E	Baseplate hub gp41; Pseudomonas, phage, baseplate, VIRUS;{Pseudomonas phage vB_PaeM_E217}	99.55	2.3e-12	2e-17	144.62	246	287	21-347	1-287	-0.009	12
4UHV_A	VGRG1, VALINE-GLYCINE REPEAT PROTEIN G1; STRUCTURAL PROTEIN, VGRG1, VIRULENCE, TOXIN, EFFECTOR, PUNCTURING DEVICE, SPIKE	99.55	3.3e-12	2.8e-17	159.88	323	651	18-350	1-353	-0.055	7
8KEA_C	hub; baseplate, virus, viral protein; 3.44A {unclassified Caudoviricetes}	99.51	2.1e-12	1.8e-17	168.73	267	899	67-349	426-714	0.001	10
PF22759.1	; E217_GP41 ; Baseplate hub gp41	99.47	3e-11	2.6e-16	137.48	247	300	23-343	1-300	0	10
3GS9_A	Protein gp18; NP_465809.1, prophage tail protein gp18, Structural Genomics, Joint Center for Structural Genomics, JCSG,	99.42	1.4e-10	1.2e-15	130.91	324	342	20-365	1-342	-0.009	10
7YFZ_u	Pam3 hub gp19; baseplate, VIRUS, VIRAL PROTEIN; 3.19A {uncultured cyanophage}	99.33	2.5e-10	2.1e-15	123.86	200	229	76-350	1-220	0.037	12
6SK0_A	Putative type VI secretion protein; Puncture, spike, tip, carrier, inhibitor, CHAPERONE; 2.3A {Escherichia coli}	99.3	6.9e-10	5.9e-15	144.06	332	841	7-345	1-373	-0.039	8
Q0PDK6	FIBER_BPSPP Tail spike protein OS=Bacillus phage SPP1 OX=10724 GN=21 PE=1 SV=1	99.23	7.6e-08	6.4e-13	129.83	424	1111	18-466	1-497	0.028	13
PF06605.16	; Prophage_tail ; Prophage endopeptidase tail	99.13	3.2e-09	2.7e-14	113.75	230	242	115-357	1-242	0.051	13
6V8I_AE	Tail-Associated Lysin, gp59; phage tail, tail tip, tape measure protein, VIRAL PROTEIN; 3.7A {Staphylococcus virus 80alp	99.09	9.4e-08	8e-13	119.8	324	633	23-364	1-352	0.015	12
P51739	YO35_BPHC1 Uncharacterized 58.7 kDa protein in lys 3'region OS=Haemophilus phage HP1 (strain HP1c1) OX=1289570 PE=4 SV=1	99.01	4.1e-08	3.5e-13	121.69	164	533	22-201	1-167	0.076	13
1WTH_D	Baseplate structural protein Gp27; Triple-stranded beta-helix, OB fold, pseudohexamer, T4 tail lysozyme, HUB, gp5-gp27,	98.24	0.0047	4e-08	74.81	309	391	15-344	1-358	-0.041	8
O64222	VG28_BPMD2 Minor tail protein Gp28 OS=Mycobacterium phage D29 OX=28369 GN=28 PE=3 SV=3	98.1	0.0063	5.3e-08	77.82	339	596	18-367	26-589	-0.087	9
P17172	BP27_BPT4 Baseplate central spike complex protein gp27 OS=Enterobacteria phage T4 OX=10665 GN=27 PE=1 SV=4	97.97	0.033	2.8e-07	67.84	316	391	13-344	1-358	-0.082	6
PF16467.10	; DUF5048 ; Domain of unknown function (DUF5048)	97.87	0.00045	3.8e-09	66.49	82	102	262-345	1997-12-01	0.02	11
PF13550.11	; Phage-tail_3 ; Putative phage tail protein	97.82	0.00032	2.7e-09	71.18	156	168	167-332	2-168	0.059	15
PF21683.2	; GpP-like_1st ; Mu phage baseplate assembly protein GpP-like, N-terminal	97.82	0.0009	7.7e-09	63.55	85	96	25-114	1996-01-01	0.16	19
6TEH_D	Putative gene transfer agent protein; "baseplate", "tail", "oligosaccharide-binding fold", "hub", VIRUS; 3.99A {Rhodobac	97.42	0.0067	5.7e-08	85.02	209	1304	124-350	757-975	0.118	11
PF21929.1	; GpP_4th ; Mu phage baseplate assembly protein GpP, fourth domain	97.29	0.0055	4.7e-08	57.26	73	86	275-347	1981-01-01	0.042	11
8GTC_N	Megatron protein; Marine bacteriophage, Cryo-EM, Siphophage, Baseplate, Megatron protein, Tail fibre protein, Distal tai	96.73	0.075	6.4e-07	75.53	202	1447	130-345	902-1112	0.048	10
PF22255.1	; Gp44-like_2nd ; Baseplate hub protein gp44-like, second domain	96.29	0.04	3.4e-07	48.84	79	84	118-199	1984-04-01	0.002	10
Q6QGE9	BPPB3_BPT5 Probable baseplate hub protein OS=Escherichia phage T5 OX=10726 GN=D16 PE=2 SV=1	95.77	0.68	5.8e-06	63.76	175	949	167-350	533-715	0.107	14
7ZHJ_c	Probable baseplate hub protein; Bacteriophage, Siphophage, T5, baseplate, VIRAL PROTEIN; 3.53A {Escherichia phage T5}	95.73	0.85	7.2e-06	62.89	175	949	167-350	533-715	0.081	14
P22946	VGR_BPP1 Tail fiber protein R OS=Escherichia phage P1 OX=10678 GN=R PE=4 SV=1	94.7	0.35	3e-06	50.51	104	144	404-508	14-140	0.126	13
P03749	TIPJ_LAMBD Tip attachment protein J OS=Escherichia phage lambda OX=10710 GN=J PE=1 SV=1	94.08	1.5	1.3e-05	61.87	158	1132	167-331	331-499	0.047	14
8IYL_J	Tip attachment protein J; Bacteriophage, caudovirales, siphoviridae, tail complex, delivery device, macromolecular assem	92.46	4.2	3.6e-05	57.61	157	1132	167-330	331-498	0.045	14
PF22174.1	; NMB1110-like_C ; Tail protein, C-terminal domain	92.2	2.9	2.5e-05	37.92	58	69	290-347	1968-03-01	0.174	17
6K0P_A	Alpha-1,3-glucanase; GH87 alpha-1, 3-glucanase, catalytic domain, HYDROLASE; HET: SO4, GLC; 1.424A {Paenibacillus glycan	86.4	14	0.00012	48.43	126	573	606-750	19-172	0.289	17
5ZRU_C	Alpha-1,3-glucanase; Agl-KA GH87, HYDROLASE; HET: CA, SO4, PE5; 1.833A {Bacillus circulans}	84.26	19	0.00017	46.75	131	578	607-750	19-173	0.156	18
PF09096.15	; Phage-tail_2 ; Baseplate structural protein, domain 2	76.94	14	0.00012	39.36	65	173	279-343	89-153	0.16	11
PF16466.10	; DUF5047 ; Domain of unknown function (DUF5047)	75.41	48	0.00041	34.34	103	128	40-146	2-114	0.125	15
cd04085	delta_endotoxin_C; delta-endotoxin C-terminal domain may be associated with carbohydrate binding functionality.	58.08	310	0.0026	29.86	109	350	624-748	36-146	0.145	12
PF05113.18	; DUF693 ; Protein of unknown function (DUF693)	51.31	420	0.0036	32.32	164	310	22-190	32-201	0.073	9
6U9G_C	PdpA; T6SS Central Spike, Complex, TRANSPORT PROTEIN; 3.98A {Francisella tularensis subsp. novicida (strain U112)}	48.18	1800	0.016	31.98	286	820	37-334	220-568	-0.049	6
7OFH_O	Virion export protein; Secretin Outer membrane Virion export, VIRAL PROTEIN; HET: CPS; 2.7A {Enterobacteria phage f1}	41.99	190	0.0016	36.23	69	414	127-201	1975-04-01	0.021	6
7PXQ_A	xylan alpha-1,2-glucuronidase; Complex, glucuronidase, multidomain, HYDROLASE, xylooligosaccharide; 2.3A {uncultured bac	38.99	950	0.0081	34.13	138	841	606-753	667-821	0.082	12
4C91_B	ALPHA-GLUCURONIDASE GH115; HYDROLASE, XYLOSE, GLUCURONIC ACID; HET: FLC, REL; 2.14A {BACTEROIDES OVATUS}	38.63	820	0.007	34.63	135	856	607-751	684-835	0.082	7
2Y9K_E	PROTEIN INVG; PROTEIN TRANSPORT, TYPE III SECRETION SYSTEM, OUTER MEMBRANE RING, SECRETIN FAMILY, C15 FOLD; 8.3A {SALMON	37.18	300	0.0026	27.89	69	137	127-200	1971-03-01	0.028	4
PF22433.1	; MtxA_IG-like ; Magnetotaxis protein MtxA, Immunoglobulin-like domain	31.3	240	0.0021	27.3	42	83	673-735	22-66	0.233	14
6TEH_C	Putative gene transfer agent protein; "baseplate", "tail", "oligosaccharide-binding fold", "hub", VIRUS; 3.99A {Rhodobac	30.48	950	0.0081	29.2	98	296	27-131	40-149	0.034	13
PF11008.13	; DUF2846 ; Protein of unknown function (DUF2846)	29.88	240	0.0021	25.93	53	86	653-732	1953-01-01	0.151	17
3GR5_A	EscC; secretin, Type III secretion system, outer membrane, Transport, MEMBRANE PROTEIN; HET: SO4; 2.05A {Escherichia col	29.07	460	0.004	27.36	76	156	119-200	1986-11-01	0.083	9
8GTC_P	Hub protein; Marine bacteriophage, Cryo-EM, Siphophage, Baseplate, Megatron protein, Tail fibre protein, Distal tail pro	28.94	1000	0.0086	28.94	99	291	28-131	38-146	-0.039	11
cd21407	1B_UPF1-like; 1B domain of eukaryotic UPF1 RNA helicase and related proteins. Helicases catalyze NTP-dependent unwinding	28.58	1000	0.0088	23.36	69	89	39-114	1974-05-01	0.058	16
4G08_A	Protein InvG; Ring-building motif, protein secretion, PrgH, CELL INVASION; 1.801A {Salmonella enterica subsp. enterica s	25.98	540	0.0046	26.95	77	159	119-200	1985-09-01	0	4
4AV2_F	TYPE IV PILUS BIOGENESIS AND COMPETENCE PROTEIN PILQ; PROTEIN TRANSPORT, OUTER MEMBRANE PROTEIN, PILUS BIOGENESIS; 26.0A	25.97	2100	0.018	30.66	156	745	37-200	200-394	0.004	10
6VE2_G	Fimbrial assembly protein PilQ; Type IV pilus, T4P, PilQ, TsaP, secretin, pilotin, type IVa pilus, T4aP, pilus, outer me	25.02	3300	0.028	28.63	154	731	38-199	171-361	0.014	10
3EZJ_C	General secretion pathway protein GspD; GENERAL SECRETORY PATHWAY, SECRETIN, SINGLE CHAIN ANTIBODY, PROTEIN TRANSPORT, I	24.85	640	0.0055	28.44	75	241	121-200	30834	-0.103	3
6NPS_B	AxyAgu115A; gylcosyl hydrolase family 115, GH115, hemicellulase, arabinoglucuronoxylan, sugar binding protein, GLUCURONI	24.65	900	0.0077	35.08	104	968	637-751	843-947	0.076	12
6HFZ_A	GDSL-like protein; Esterase, carbohydrate, galactoglucomannan, deacetylation, biomass, gut flora, SUGAR BINDING PROTEIN;	23.2	1200	0.01	29.07	101	378	636-760	274-378	0.069	11
4ZMH_A	Uncharacterized protein; glycosyl hydrolase, HYDROLASE; HET: GOL, MSE, PO4; 1.93A {Saccharophagus degradans}	22.72	890	0.0076	34.98	103	939	637-753	818-921	0.059	12
4M0N_A	Conserved hypothetical protein, putative anti-sigma factor; FecR protein, PF04773 family, Structural Genomics, Joint Cen	20.94	2200	0.019	24.88	118	232	74-202	115-232	-0.005	8
5X7G_A	Cycloisomaltooligosaccharide glucanotransferase; glydoside hydrolase family 66, carbohydrate-binding module family 35, T	20.46	2700	0.023	29.45	126	720	608-754	404-531	0.258	20
