# Supplementary material for: Cryo-EM resolves the structure of the archaeal dsDNA virus HFTV1 from head to tail
Source: Sci Adv. 2025 Oct 3;11(40):eadx1178. doi: 10.1126/sciadv.adx1178 (PMC12494034; doi:10.1126/sciadv.adx1178)
Supplement: Supplementary file 3 — Datasets S1 to S4 [file sciadv.adx1178_datasets_s1_to_s4.zip › adx1178_dataset_s3.xlsx]

## Sheet: Sheet1
GeneProduct	Annotation	HHpred annotation	arCOG annotation	InterPro	Remark	Expressed in Operon
Gp01	Terminase small subunit	terminase small subunit	-	Predicted Homeodomain-like structure (39 – 81)	specialized roles in DNA packaging and genome regulation? Regulator of host or virus gene expression?
Gp02	Terminase large subunit	terminase large subunit	Phage terminase large subunit	P-loop containing nucleoside triphosphate hydrolase (P-loop NTPase)	energy-dependent activities during the DNA packaging process? DNA pulling through the portal protein into the capsid? Recognition of the right DNA end? Precise packaging termination?	Gp02 - 04 expressed in one operon
Gp04	Zn-finger protein	Zn finger, C2H2	PIN-domain and Zn ribbon	Predicted Zinc beta-ribbon structure (17 - 75)
Gp07	hypothetical protein	-	-	consensus disorder prediction		Gp06 – 11 expressed in one operon
Gp10	C4 zinc finger domain	Zn finger, C4 type	-	Predicted Nudix hydrolase N-terminal (3 – 33)
Gp11	C4 zinc finger domain	Zn finger, C4 type	-	-
Gp13	Portal protein	N terminal portal, C terminal phage Mu gpF-like protein	-	consensus disorder prediction	In bacteriophage Mu, gpF is typically involved in the assembly of the phage capsid or tail. In many bacteriophages, gpF-like proteins serve as scaffolding proteins during the assembly of the phage capsid. For closing the capsid it often interacts with the portal protein.
Gp16	Hypothetical protein	-	-	consensus disorder prediction		Gp15 – 17 expressed in one operon
Gp17	Hypothetical protein	-	-	Coils and consensus disorder prediction
Gp18	capsid stabilizing protein	capsid stabilizing protein	-	-		Gp18-19 expressed in one operon
Gp19	HK97 gp5-like major capsid protein (MCP)	MCP	-	Major capsid protein gp5
Gp20	Hypothetical protein	-	-	consensus disorder prediction
Gp21	Portal interface protein	-	-	consensus disorder prediction
Gp26	Head-tail connector (HTC)	-	-	consensus disorder prediction
Gp27	HK97 gp10-like/Mu G-like tail completion protein	Mu gpG-like	-	-		Gp27 – 28 expressed in one operon
Gp28	Hypothetical protein	-	-	consensus disorder prediction
Gp29	Tail completion protein (TCP)	tail completion protein, SPP1 gp17-like	-	-
Gp30	Turret base protein (TBP)	-	-	-		Gp30-31 epressed in one operon
Gp31	Turret head protein (THP)	N terminal carbohydrate binding module family 11, C terminal glycoside hydrolase/deacetylase	Peptidoglycan/xylan/chitin deacetylase, PgdA/CDA1 family	Polysaccharide deacetylase, Glycoside hydrolase/deacetylase
Gp33	Hypothetical protein	-	-	Predicted 1 signal peptide region 1 – 16 and predicted 2 Transmembrane domains	Inside 1-20, TMhelix 21-43, outside 44-46, TMhelix 47-69, inside 70-110	Gp33-34 expressed in one operon
Gp34	Hypothetical protein	-	-	Predicted Transmembrane region	Inside 1-6, TMhelix 7-29, outside 30-52
Gp35	Tail tube protein (TTP)	tail tube	-	-		Gp35-37 expressed in one operon
Gp36	Hypothetical protein	-	-	Coils
Gp38	Hypothetical protein	-	-	Predicted 2 Transmembrane domains	Inside 1-6, TMhelix 7-29, outside 30-43, TMhelix 44-66, inside 67-70
Gp39	eukaryotic-like five-Zn-finger DNA-binding protein	Zn finger, C2H2	-	Predicted HNHc, c2h2final6, Zinc finger C2H2 type domain signature, Classic Zinc Finger, beta-beta-alpha zinc fingers, HNH NUCLEASE YAJD-RELATED, 4TRASH, HNH endonuclease	The C2H2-type zinc finger domains and related motifs like the Classic Zinc Finger and beta-beta-alpha zinc fingers suggest a strong DNA-binding capability. These domains often recognize specific DNA sequences and can modulate gene expression.; HNH nuclease-related domains (e.g., HNHc, HNH endonuclease, HNH NUCLEASE YAJD-RELATED) indicate that this protein likely has DNA cleavage activity.
Gp40	Tail tape measure protein (TMP)	tail TMP	-	Coils and consensus disorder prediction		Gp40-41 expressed in one operon
Gp41	Baseplate-tail connector (BTC)	-	-	-
Gp42	Tail fibers	-	-	-		Gp42-44 expressed in one operon
Gp44	Baseplate hub (BPH)	N terminal baseplate hub (central) protein Mu gp44-like, middle region phage tail-collar fibre protein, C terminal galactose-binding-like domain	-	-
Gp45	mRNA-degrading endonuclease RelE	RelE mRNA-degrading endoribonuclease, RelE/ParE toxin domain superfamily	-	RelE-like
Gp46	Hypothetical protein	-	Uncharacterized protein	Coils and consensus disorder prediction		Gp46-50 expressed in one operon
Gp47	Hypothetical protein	-	-	consensus disorder prediction
Gp50	Hypothetical protein	-	-	consensus disorder prediction
Gp55	Hypothetical protein	-	Uncharacterized protein	-		Gp52-60 expressed in one operon
Gp56	MCM	MCM	ATPase involved in replication control, Cdc46/Mcm family	Mini-chromosome maintenance (MCM) protein family signature, HTH_ARSR, MCM AAA-lid domain, consensus disorder prediction, P-loop containing nucleoside triphosphate hydrolases, AAA_5, DNA REPLICATION LICENSING FACTOR MCM FAMILY MEMBER
Gp58	phosphoadenosine phosphosulphate (PAPS) reductase	phosphoadenosine phosphosulphate (PAPS) reductase	PAPS reductase related enzyme fused to RNA-binding PUA domain and ferredoxin domain	Phosphoadenosine phosphosulfate reductase family, HUPs, Adenine nucleotide alpha hydrolases-like	COG annotation: mRNA-degrading endonuclease RelE, toxin component of the RelBE toxin-antitoxin system
Gp59	Zn finger protein	Zn finger, C4 type	-	-
Gp60	DNA methylase	C5-cytosine methyltransferase	Site-specific DNA methylase	Predicted C-5 cytosine-specific DNA methylase, S-adenosyl-L-methionine-dependent methyltransferases, Vaccinia Virus protein VP39	DNA methylation for genome protection from restriction-modification systems or prevention of degradation by host CRISPR-Cas systems? Regulation of virus gene expression?
Gp61	Zn finger protein	-	-	YfgJ-like	YfgJ-like domain is structurally related to beta-barrel superfamily and often associated with scaffolding, stability/structural support or interactions with other proteins or nucleotide binding
Gp63	DNA polymerase sliding clamp, PCNA homolog (DNA polymerase sliding clamp subunit (PCNA homolog)	DNA polymerase sliding clamp, PCNA homolog	DNA polymerase sliding clamp subunit (PCNA homolog)		DNA clamp, PROLIFERATING CELL NUCLEAR ANTIGEN, Proliferating cell nuclear antigen, N-terminal domain, DNA clamp
Gp66	Hypothetical protein	-	-	-	predicted coils
Gp67	GIY-YIG nuclease	GIY-YIG endonuclease	-	-
Gp68	RNA MTase	SAM-dependent methyltransferase	Uncharacterized protein	S-adenosyl-L-methionine-dependent methyltransferases, N-6 Adenine-specific DNA methylases signature
Legend:
Potential DNA-binding/interacting
Expressed in the same Operon
