# Supplementary material for: Cryo-EM resolves the structure of the archaeal dsDNA virus HFTV1 from head to tail
Source: Sci Adv. 2025 Oct 3;11(40):eadx1178. doi: 10.1126/sciadv.adx1178 (PMC12494034; doi:10.1126/sciadv.adx1178)
Supplement: Supplementary file 3 — Datasets S1 to S4 [file sciadv.adx1178_datasets_s1_to_s4.zip › adx1178_dataset_s4.xlsx]

## Sheet: Sheet1
	gp	Name	Match PDB	Z-score	Seq identity	PDB Description	Organism	Order	Family	Genus				DALI rule of thumb:
	13	Portal protein	4zjn	20.2	0.14	PORTAL PROTEIN	Thermus phage G20c	Caudoviricetes		Oshimavirus				z-score >= 20	definite homology		https://doi.org/10.1007/978-1-0716-0270-6_3
			8k38	20.1	0.08	PORTAL PROTEIN B	Escherichia phage lambda	Caudoviricetes		Lambdavirus				8 <= z-score < 20	probable homology
			6qjt	20	0.14	PORTAL PROTEIN	Oshimavirus P2345	Caudoviricetes		Oshimavirus				2 <= z-score < 8	indeterminate
			5ngd	19.9	0.15	PORTAL PROTEIN	Thermus virus P74-26	Caudoviricetes		Oshimavirus				z-score < 2	insignificant
			6toa	19.8	0.11	ADAPTOR PROTEIN RCC01688	Rhodobacter capsulatus DE442	Rhodobacterales	Paracoccaceae	Rhodobacter
	18	Capsid stabilisation protein	6qyy	13.1	0.17	CAPSID FIBER PROTEIN	Bacillus phage Phi29	Caudoviricetes	Salasmaviridae	Salasvirus
			5wk1	11.8	0.13	CAPSID STABILIZING PROTEIN	Pseudoalteromonas phage TW1	Caudoviricetes	(Siphoviridae)
			8hdt	11.8	0.16	MAJOR CAPSID	Pseudanabaena phage Pam3	Caudoviricetes	(Myoviridae)
			7kmx	11.2	0.1	MINOR CAPSID PROTEIN	Vibrio phage XM1	Caudoviricetes	(Myoviridae)
			3gqh	11.1	0.18	PRENECK APPENDAGE PROTEIN	Bacillus phage Phi29	Caudoviricetes	Salasmaviridae	Salasvirus
	19	Major capsid protein	7y23	18.8	0.12	PHAGE CAPSID PROTEIN	Klebsiella phage Kp9	Caudoviricetes	Autographiviridae	Przondovirus
			8e16	18.7	0.13	MAJOR CAPSID PROTEIN, GP6	Mycobacterium virus Che8	Caudoviricetes	Gracegardnervirinae	Cheoctovirus
			8ec8	18.4	0.14	MAJOR CAPSID PROTEIN	Mycobacterium phage Bobi	Caudoviricetes	Gracegardnervirinae	Cheoctovirus
			8eld	18.4	0.1	GP37	Shigella phage Buco	Caudoviricetes	Autographiviridae	Bucovirus
			1ohg	18.3	0.1	MAJOR CAPSID PROTEIN	Escherichia phage HK97	Caudoviricetes	Hendrixvirinae	Byrnievirus
	21	Portal interface protein?	-	-	-	-	-	-	-	-
	26	Head-tail connector	7z47	7.3	0.11	ADAPTOR PROTEIN	Escherichia phage vB_EcoP_SU10	Caudoviricetes		Kuravirus
			8ck1	5.8	0.14	TAIL NOZZLE	Cobetia marina virus 1	Caudoviricetes	Podoviridae
			5mu4	5.7	0.05	TAIL TUBULAR PROTEIN A	Klebsiella phage KP32	Caudoviricetes	Autographiviridae	Przondovirus
			8e4g	5.7	0.08	PORTAL PROTEIN	Escherichia phage T7	Caudoviricetes	Autographiviridae	Teseptimavirus
			7y22	5.6	0.1	PHAGE CONNECTOR PROTEIN	Klebsiella phage Kp7	Caudoviricetes	Autographiviridae	Przondovirus
	29	Tail completion protein	2gjv	13.5	0.08	PUTATIVE CYTOPLASMIC PROTEIN	Salmonella typhimurium	Enterobacterales	Enterobacteriaceae	Salmonella
			8hqo	12	0.13	PORTAL PROTEIN	Escherichia phage DT57C	Caudoviricetes	Demerecviridae	Tequintavirus
			6toa	11.7	0.07	ADAPTOR PROTEIN RCC01688	Rhodobacter capsulatus DE442	Rhodobacterales	Paracoccaceae	Rhodobacter
			3fz2	10.6	0.1	MINOR TAIL PROTEIN U	Lambdavirus lambda	Caudoviricetes		Lambdavirus
			8k37	10.6	0.09	TAIL TUBE PROTEIN	Escherichia phage Lambda	Caudoviricetes		Lambdavirus
	30	Turret base protein	6ia5	8.1	0.09	PHAGE-LIKE ELEMENT PBSX PROTEIN XEPA	Bacillus subtilis 168	Bacillales	Bacillaceae	Bacillus
			6b8w	7.8	0.09	XRE FAMILY TRANSCRIPTIONAL REGULATOR	Enterobacter cloacae	Enterobacterales	Enterobacteriaceae	Enterobacter
			4tlg	7.7	0.14	SEC14-LIKE PROTEIN 4	Homo sapiens
			2ete	7.6	0.12	OXALATE OXIDASE 1	Hordeum vulgare
			7rrm	7.6	0.09	TRANSMEMBRANE EMP24 DOMAIN-CONTAINING PROTEIN 1	Homo sapiens
	31	Turret head protein	3rxz	18.6	0.12	POLYSACCHARIDE DEACETYLASE	Mycolicibacterium smegmatis MC2 155	Mycobacteriales	Mycobacteriaceae	Mycolicibacterium
			6hpa	18.3	0.11	PUTATIVE POLYSACCHARIDE DEACETYLASE	Bacillus anthracis	Bacillales	Bacillaceae	Bacillus
			7fbw	18.3	0.1	PREDICTED XYLANASE/CHITIN DEACETYLASE	Caldanaerobacter subterraneus subsp. tengcongensis MB4	Thermoanaerobacterales	Thermoanaerobacteraceae	Caldanaerobacter
			7ax7	18	0.13	ENDO-1,4-BETA-XYLANASE	Trinervitermes trinervoides
			5lfz	17.9	0.14	ARCE4A	Arthrobacter sp. AW19M34-1	Micrococcales	Micrococcaceae	Arthrobacter
	35	Tail tube protein	6rao	11.6	0.05	AFP1	Serratia entomophila	Enterobacterales	Yersiniaceae	Serratia
			6j0b	10.9	0.11	PVC2	Photorhabdus asymbiotica subsp. asymbiotica ATCC 43949	Enterobacterales	Morganellaceae	Photorhabdus
			8env	10.8	0.09	SHEATH PROTEIN GP31	Pseudomonas phage E217	Caudoviricetes		Pbunavirus
			6xgr	10.7	0.13	YSD1_22 MAJOR TAIL PROTEIN	bacteriophage YSD1	Caudoviricetes	Casjensviridae	Chivirus
			6tsv	10.1	0.1	TAIL TUBE PROTEIN RCC01691	Rhodobacter capsulatus DE442	Rhodobacterales	Paracoccaceae	Rhodobacter
	41	Tail-baseplate connector	5ngj	9.8	0.09	TAIL TUBE PROTEIN	Tequintavirus T5	Caudoviricetes	Demerecviridae	Tequintavirus
			6rao	8.4	0.12	AFP1	Serratia entomophila	Enterobacterales	Yersiniaceae	Serratia
			2x53	8.1	0.09	PUTATIVE RECEPTOR BINDING PROTEIN	Lactococcus virus P2	Caudoviricetes		Skunavirus
			7yw0	7.4	0.07	BACTERODALES T6SS PROTEIN TSSD (HCP)	Bacteroides fragilis Hcp5	Bacteroidales	Bacteroidaceae	Bacteroides
			6yeg	7.3	0.09	TAIL TUBE PROTEIN GP17.1*	Bacillus phage SPP1	Caudoviricetes	(Siphoviridae)
	42	Tail fibre protein	1zru	8.8	0.11	LACTOPHAGE P2 RECEPTOR BINDING PROTEIN	Lactococcus virus P2	Caudoviricetes		Skunavirus
			2bsd	8.5	0.11	RECEPTOR BINDING PROTEIN	Peduovirus P2	Caudoviricetes	Peduoviridae	Peduovirus
			4i0w	8.5	0.09	PROTEASE CSPB	Clostridium perfringens	Eubacteriales	Clostridiaceae	Clostridium
			4l9b	8.3	0.09	RECEPTOR BINDING PROTEIN	Lactococcus phage 1358	Caudoviricetes		Whiteheadvirus
			6mw4	7.9	0.08	PUTATIVE GERMINATION-SPECIFIC PROTEASE	Clostridioides difficile R20291	Eubacteriales	Peptostreptococcaceae	Clostridioides
	44	Baseplate hub protein	3cdd	22.4	0.11	PROPHAGE MUSO2, 43 KDA TAIL PROTEIN	Shewanella oneidensis MR-1	Alteromonadales	Shewanellaceae	Shewanella
			3d37	21.4	0.15	TAIL PROTEIN, 43 KDA	Neisseria meningitidis MC58	Neisseriales	Neisseriaceae	Neisseria
			1wru	21.2	0.14	43 KDA TAIL PROTEIN	Muvirus mu	Caudoviricetes		Muvirus
			6j0m	19.9	0.11	PVC8	Photorhabdus asymbiotica	Enterobacterales	Morganellaceae	Photorhabdus
			6h3n	19.2	0.09	VGRG1	Pseudomonas aeruginosa PAO1	Pseudomonadales	Pseudomonadaceae	Pseudomonas
